# Supplementary material for: Regulation of regeneration in Arabidopsis thaliana
Source: aBIOTECH. 2023 Nov 22;4(4):332–51. doi: 10.1007/s42994-023-00121-9 (PMC10721781; doi:10.1007/s42994-023-00121-9)
Supplement: Supplementary file 5 — Supplementary file5 (XLSX 14 kb) [file 42994_2023_121_MOESM5_ESM.xlsx]

## Sheet: Sheet1
Supplemental Table 1: Metadata of the RNA-seq samples used in the study. The last column is our manual classification
Run	Assay Type	AvgSpotLen	DATASTORE filetype	Experiment	Instrument	LibraryLayout	Platform	ReleaseDate	Age	organism_part	Developmental_Stage	tissue_type	Induction	Classification
ERR3333402	RNA-Seq	152	sra,fastq	ERX3358117	Illumina HiSeq 2500	PAIRED	ILLUMINA	2020-01-11T00:00:00Z	14	plant callus	callus	plant callus	Callus	Callus 1
ERR3333403	RNA-Seq	152	sra,fastq	ERX3358118	Illumina HiSeq 2500	PAIRED	ILLUMINA	2020-01-11T00:00:00Z	14	plant callus	callus	plant callus	Callus	Callus 2
DRR063255	miRNA-Seq	202	sra	DRX057496	Illumina HiSeq 2500	PAIRED	ILLUMINA	2018-06-29T00:00:00Z				callus		Callus 3
DRR063256	miRNA-Seq	202	sra	DRX057497	Illumina HiSeq 2500	PAIRED	ILLUMINA	2018-06-29T00:00:00Z				callus		Callus 4
DRR063257	miRNA-Seq	202	sra	DRX057498	Illumina HiSeq 2500	PAIRED	ILLUMINA	2018-06-29T00:00:00Z				callus		Callus 5
SRR6371140	RNA-Seq	198	fastq,sra	SRX3466470	Illumina HiSeq 2000	PAIRED	ILLUMINA	2017-12-13T00:00:00Z				callus		Callus 6
SRR6371141	RNA-Seq	198	fastq,sra	SRX3466469	Illumina HiSeq 2000	PAIRED	ILLUMINA	2017-12-13T00:00:00Z				callus		Callus 7
SRR6438353	RNA-Seq	200	fastq,sra	SRX3529727	Illumina HiSeq 2000	PAIRED	ILLUMINA	2019-10-16T00:00:00Z	6 days after germination			root meristem		RAM1
SRR6438354	RNA-Seq	200	fastq,sra	SRX3529728	Illumina HiSeq 2000	PAIRED	ILLUMINA	2019-10-16T00:00:00Z	6 days after germination			root meristem		RAM2
SRR6438355	RNA-Seq	200	fastq,sra	SRX3529729	Illumina HiSeq 2000	PAIRED	ILLUMINA	2019-10-16T00:00:00Z	6 days after germination			root meristem		RAM3
SRR6438356	RNA-Seq	200	fastq,sra	SRX3529730	Illumina HiSeq 2000	PAIRED	ILLUMINA	2019-10-16T00:00:00Z	6 days after germination			root meristem		RAM4
SRR6438357	RNA-Seq	200	fastq,sra	SRX3529731	Illumina HiSeq 2000	PAIRED	ILLUMINA	2019-10-16T00:00:00Z	6 days after germination			root meristem		RAM5
SRR6438358	RNA-Seq	200	fastq,sra	SRX3529732	Illumina HiSeq 2000	PAIRED	ILLUMINA	2019-10-16T00:00:00Z	6 days after germination			root meristem		RAM6
DRR031752	RNA-Seq	202	sra	Illumina HiSeq 2000	Arabidopsis_Vegetative shoot_2C-1	RANDOM	2018-12-25T00:00:00Z	SAMD00028039			Col-0	SAM		SAM1
DRR031753	RNA-Seq	202	sra	Illumina HiSeq 2000	Arabidopsis_Vegetative shoot_2C-2	RANDOM	2018-12-25T00:00:00Z	SAMD00028043			Col-0	SAM		SAM2
DRR031754	RNA-Seq	202	sra	Illumina HiSeq 2000	Arabidopsis_Vegetative shoot_2C-3	RANDOM	2018-12-25T00:00:00Z	SAMD00028044			Col-0	SAM		SAM3
DRR031755	RNA-Seq	202	sra	Illumina HiSeq 2000	Arabidopsis_Vegetative shoot_4C-1	RANDOM	2018-12-25T00:00:00Z	SAMD00028045			Col-0	SAM		SAM4
DRR031756	RNA-Seq	202	sra	Illumina HiSeq 2000	Arabidopsis_Vegetative shoot_4C-2	RANDOM	2018-12-25T00:00:00Z	SAMD00028046			Col-0	SAM		SAM5
DRR031757	RNA-Seq	202	sra	Illumina HiSeq 2000	Arabidopsis_Vegetative shoot_4C-3	RANDOM	2018-12-25T00:00:00Z	SAMD00028047			Col-0	SAM		SAM6
ERR1698194	RNA-Seq	202	bam,sra	ERX1767702	Illumina HiSeq 2000	PAIRED	ILLUMINA	2017-05-23T00:00:00Z		apical shoot meristem	floral transition	flowering		SAM7
ERR1698195	RNA-Seq	202	bam,sra	ERX1767703	Illumina HiSeq 2000	PAIRED	ILLUMINA	2017-05-23T00:00:00Z		apical shoot meristem	floral transition	flowering		SAM8
ERR1698196	RNA-Seq	194	bam,sra	ERX1767704	Illumina HiSeq 2000	PAIRED	ILLUMINA	2017-05-23T00:00:00Z		apical shoot meristem	floral transition	flowering		SAM9
ERR1698197	RNA-Seq	194	bam,sra	ERX1767705	Illumina HiSeq 2000	PAIRED	ILLUMINA	2017-05-23T00:00:00Z		apical shoot meristem	floral transition	flowering		SAM10
ERR1698198	RNA-Seq	202	bam,sra	ERX1767706	Illumina HiSeq 2000	PAIRED	ILLUMINA	2017-05-23T00:00:00Z		apical shoot meristem	floral transition	flowering		SAM11
ERR1698199	RNA-Seq	202	bam,sra	ERX1767707	Illumina HiSeq 2000	PAIRED	ILLUMINA	2017-05-23T00:00:00Z		apical shoot meristem	floral transition	flowering		SAM12
ERR1698200	RNA-Seq	194	bam,sra	ERX1767708	Illumina HiSeq 2000	PAIRED	ILLUMINA	2017-05-23T00:00:00Z		apical shoot meristem	floral transition	flowering		SAM13
ERR1698201	RNA-Seq	194	bam,sra	ERX1767709	Illumina HiSeq 2000	PAIRED	ILLUMINA	2017-05-23T00:00:00Z		apical shoot meristem	floral transition	flowering		SAM14
ERR1698202	RNA-Seq	202	bam,sra	ERX1767710	Illumina HiSeq 2000	PAIRED	ILLUMINA	2017-05-23T00:00:00Z		apical shoot meristem	floral transition	flowering		SAM15
ERR1698203	RNA-Seq	194	bam,sra	ERX1767711	Illumina HiSeq 2000	PAIRED	ILLUMINA	2017-05-23T00:00:00Z		apical shoot meristem	floral transition	flowering		SAM16
ERR1698204	RNA-Seq	195	bam,sra	ERX1767712	Illumina HiSeq 2000	PAIRED	ILLUMINA	2017-05-23T00:00:00Z		apical shoot meristem	floral transition	flowering		SAM17
ERR1698205	RNA-Seq	202	bam,sra	ERX1767713	Illumina HiSeq 2000	PAIRED	ILLUMINA	2017-05-23T00:00:00Z		apical shoot meristem	floral transition	flowering		SAM18
ERR1698206	RNA-Seq	202	bam,sra	ERX1767714	Illumina HiSeq 2000	PAIRED	ILLUMINA	2017-05-23T00:00:00Z		apical shoot meristem	floral transition	flowering		SAM19
ERR1698207	RNA-Seq	195	bam,sra	ERX1767715	Illumina HiSeq 2000	PAIRED	ILLUMINA	2017-05-23T00:00:00Z		apical shoot meristem	floral transition	flowering		SAM20
ERR1698208	RNA-Seq	195	bam,sra	ERX1767716	Illumina HiSeq 2000	PAIRED	ILLUMINA	2017-05-23T00:00:00Z		apical shoot meristem	floral transition	flowering		SAM21
ERR1698209	RNA-Seq	202	bam,sra	ERX1767717	Illumina HiSeq 2000	PAIRED	ILLUMINA	2017-05-23T00:00:00Z		apical shoot meristem	floral transition	SAM		SAM22
ERR1592576	RNA-Seq	250	fastq,sra	ERX1663062	Illumina HiSeq 2500	PAIRED	ILLUMINA	2017-06-19T00:00:00Z	16	plant callus		callus	SIM	Shoot 1
ERR1592577	RNA-Seq	250	fastq,sra	ERX1663063	Illumina HiSeq 2500	PAIRED	ILLUMINA	2017-06-19T00:00:00Z	16	plant callus		callus	SIM	Shoot 2
ERR1592578	RNA-Seq	250	fastq,sra	ERX1663064	Illumina HiSeq 2500	PAIRED	ILLUMINA	2017-06-19T00:00:00Z	16	plant callus		callus	SIM	Shoot 3
ERR1592579	RNA-Seq	250	fastq,sra	ERX1663065	Illumina HiSeq 2500	PAIRED	ILLUMINA	2017-06-19T00:00:00Z	16	plant callus		callus	SIM	Shoot 4
ERR1592580	RNA-Seq	250	fastq,sra	ERX1663066	Illumina HiSeq 2500	PAIRED	ILLUMINA	2017-06-19T00:00:00Z	16	plant callus		callus	SIM	Shoot 5
ERR1592581	RNA-Seq	250	fastq,sra	ERX1663067	Illumina HiSeq 2500	PAIRED	ILLUMINA	2017-06-19T00:00:00Z	16	plant callus		callus	SIM	Shoot 6
ERR1727059	RNA-Seq	300	sra,fastq	ERX1796988	Illumina HiSeq 2500	PAIRED	ILLUMINA	2018-05-08T00:00:00Z	16	plant callus		plant callus	SIM	Shoot 7
ERR1727060	RNA-Seq	300	sra,fastq	ERX1796989	Illumina HiSeq 2500	PAIRED	ILLUMINA	2018-05-08T00:00:00Z	16	plant callus		plant callus	SIM	Shoot 8
ERR1727061	RNA-Seq	300	fastq,sra	ERX1796990	Illumina HiSeq 2500	PAIRED	ILLUMINA	2018-05-08T00:00:00Z	16	plant callus		plant callus	SIM	Shoot 9
ERR1727063	RNA-Seq	300	sra,fastq	ERX1796992	Illumina HiSeq 2500	PAIRED	ILLUMINA	2018-05-08T00:00:00Z	16	plant callus		plant callus	SIM	Shoot 10
ERR1727064	RNA-Seq	300	sra,fastq	ERX1796993	Illumina HiSeq 2500	PAIRED	ILLUMINA	2018-05-08T00:00:00Z	16	plant callus		plant callus	SIM	Shoot 11
SRR5820082	RNA-Seq	300	fastq,sra	SRX2997979	Illumina HiSeq 3000	PAIRED	ILLUMINA	2017-08-02T00:00:00Z				Leaf_explant	CIM	Leaf 1
SRR5820083	RNA-Seq	300	fastq,sra	SRX2997980	Illumina HiSeq 3000	PAIRED	ILLUMINA	2017-08-02T00:00:00Z				Leaf_explant	CIM	Leaf 2
SRR5820084	RNA-Seq	300	fastq,sra	SRX2997981	Illumina HiSeq 3000	PAIRED	ILLUMINA	2017-08-02T00:00:00Z				Leaf_explant	CIM	Leaf 3
SRR5820085	RNA-Seq	300	fastq,sra	SRX2997982	Illumina HiSeq 3000	PAIRED	ILLUMINA	2017-08-02T00:00:00Z				Leaf_explant	CIM	Leaf 4
SRR10362735	RNA-Seq	202	fastq,sra	SRX7070795	Illumina HiSeq 2500	PAIRED	ILLUMINA	2020-06-24T00:00:00Z	4d			Root _explant	CIM	Root 1
SRR10362736	RNA-Seq	202	fastq,sra	SRX7070794	Illumina HiSeq 2500	PAIRED	ILLUMINA	2020-06-24T00:00:00Z	7d			Root _explant	CIM	Root 2
SRR10362738	RNA-Seq	202	fastq,sra	SRX7070792	Illumina HiSeq 2500	PAIRED	ILLUMINA	2020-06-24T00:00:00Z	4d			Root _explant	CIM	Root 3
SRR10362739	RNA-Seq	202	fastq,sra	SRX7070791	Illumina HiSeq 2500	PAIRED	ILLUMINA	2020-06-24T00:00:00Z	7d			Root _explant	CIM	Root 4
SRR14850976	RNA-Seq	302	fastq,sra	SRX11169538	Illumina NovaSeq 6000	PAIRED	ILLUMINA	2021-09-10T00:00:00Z				hypocotyl derived callus	CIM	Hypocotyl 1
SRR14850978	RNA-Seq	302	sra,fastq	SRX11169540	Illumina NovaSeq 6000	PAIRED	ILLUMINA	2021-09-10T00:00:00Z				hypocotyl derived callus	CIM	Hypocotyl 2
SRR14850975	RNA-Seq	302	sra,fastq	SRX11169537	Illumina NovaSeq 6000	PAIRED	ILLUMINA	2021-09-10T00:00:00Z				hypocotyl derived callus	CIM	Hypocotyl 3
SRR14850977	RNA-Seq	302	fastq,sra	SRX11169539	Illumina NovaSeq 6000	PAIRED	ILLUMINA	2021-09-10T00:00:00Z				hypocotyl derived callus	CIM	Hypocotyl 4
SRR12534285	RNA-Seq	302	sra,fastq	SRX9024186	Illumina NovaSeq 6000	PAIRED	ILLUMINA	2021-09-10T00:00:00Z				hypocotyl derived callus	CIM	Hypocotyl 5
SRR12534286	RNA-Seq	302	fastq,sra	SRX9024187	Illumina NovaSeq 6000	PAIRED	ILLUMINA	2021-09-10T00:00:00Z				hypocotyl derived callus	CIM	Hypocotyl 6
SRR12534287	RNA-Seq	302	fastq,sra	SRX9024187	Illumina NovaSeq 6000	PAIRED	ILLUMINA	2021-09-10T00:00:00Z				hypocotyl derived callus	CIM	Hypocotyl 7
SRR12534288	RNA-Seq	302	fastq,sra	SRX9024188	Illumina NovaSeq 6000	PAIRED	ILLUMINA	2021-09-10T00:00:00Z				hypocotyl derived callus	CIM	Hypocotyl 8
SRR12534289	RNA-Seq	302	fastq,sra	SRX9024188	Illumina NovaSeq 6000	PAIRED	ILLUMINA	2021-09-10T00:00:00Z				hypocotyl derived callus	CIM	Hypocotyl 9
SRR12534290	RNA-Seq	302	sra,fastq	SRX9024189	Illumina NovaSeq 6000	PAIRED	ILLUMINA	2021-09-10T00:00:00Z				hypocotyl derived callus	CIM	Hypocotyl 10
SRR12534291	RNA-Seq	300	sra,fastq	SRX9024190	Illumina NovaSeq 6000	PAIRED	ILLUMINA	2021-09-10T00:00:00Z				hypocotyl derived callus	CIM	Hypocotyl 11
SRR13124505	RNA-Seq	300	sra,fastq	SRX9566544	Illumina NovaSeq 6000	PAIRED	ILLUMINA	2020-11-25T00:00:00Z	Callus induction on B5+4.5 M 2\,4-D for 10 days and then B5+9 M 2\,4-D for 1 day			whole_explant	CIM	Whole explant 1
SRR13124506	RNA-Seq	300	sra,fastq	SRX9566543	Illumina NovaSeq 6000	PAIRED	ILLUMINA	2020-11-24T00:00:00Z	Callus induction on B5+4.5 M 2\,4-D for 10 days and then B5+9 M 2\,4-D for 1 day			whole_explant	CIM	Whole explant 2
SRR13124507	RNA-Seq	300	sra,fastq	SRX9566542	Illumina NovaSeq 6000	PAIRED	ILLUMINA	2020-11-25T00:00:00Z	Callus induction on B5+4.5 M 2\,4-D for 10 days and then B5+9 M 2\,4-D for 1 day			whole_explant	CIM	Whole explant 3
SRR13124508	RNA-Seq	300	fastq,sra	SRX9566541	Illumina NovaSeq 6000	PAIRED	ILLUMINA	2020-11-25T00:00:00Z	Callus induction on B5+4.5 M 2\,4-D for 10 days and then B5+9 M 2\,4-D for 1 day			whole_explant	CIM	Whole explant 4
SRR13124509	RNA-Seq	300	sra,fastq	SRX9566540	Illumina NovaSeq 6000	PAIRED	ILLUMINA	2020-11-24T00:00:00Z	Callus induction on B5+4.5 M 2\,4-D for 10 days and then B5+9 M 2\,4-D for 1 day			whole_explant	CIM	Whole explant 5
SRR13124510	RNA-Seq	300	sra,fastq	SRX9566539	Illumina NovaSeq 6000	PAIRED	ILLUMINA	2020-11-25T00:00:00Z	Callus induction on B5+4.5 M 2\,4-D for 10 days and then B5+9 M 2\,4-D for 1 day			whole_explant	CIM	Whole explant 6
SRR13124511	RNA-Seq	300	sra,fastq	SRX9566538	Illumina NovaSeq 6000	PAIRED	ILLUMINA	2020-11-25T00:00:00Z	Callus induction on B5+4.5 M 2\,4-D for 10 days and then B5+9 M 2\,4-D for 1 day			whole_explant	CIM	Whole explant 7
SRR13124512	RNA-Seq	300	fastq,sra	SRX9566537	Illumina NovaSeq 6000	PAIRED	ILLUMINA	2020-11-25T00:00:00Z	Callus induction on B5+4.5 M 2\,4-D for 10 days and then B5+9 M 2\,4-D for 1 day			whole_explant	CIM	Whole explant 8
SRR13124513	RNA-Seq	300	fastq,sra	SRX9566536	Illumina NovaSeq 6000	PAIRED	ILLUMINA	2020-11-24T00:00:00Z	Callus induction on B5+4.5 M 2\,4-D for 10 days and then B5+9 M 2\,4-D for 1 day			whole_explant	CIM	Whole explant 9
SRR13124514	RNA-Seq	300	sra,fastq	SRX9566535	Illumina NovaSeq 6000	PAIRED	ILLUMINA	2020-11-25T00:00:00Z	Callus induction on B5+4.5 M 2\,4-D for 10 days and then B5+9 M 2\,4-D for 1 day			whole_explant	CIM	Whole explant 10
SRR13124515	RNA-Seq	300	sra,fastq	SRX9566534	Illumina NovaSeq 6000	PAIRED	ILLUMINA	2020-11-25T00:00:00Z	Callus induction on B5+4.5 M 2\,4-D for 10 days and then B5+9 M 2\,4-D for 1 day			whole_explant	CIM	Whole explant 11
SRR13124517	RNA-Seq	300	sra,fastq	SRX9566532	Illumina NovaSeq 6000	PAIRED	ILLUMINA	2020-11-24T00:00:00Z	Callus induction on B5+4.5 M 2\,4-D for 10 days and then B5+9 M 2\,4-D for 1 day			whole_explant	CIM	Whole explant 12
SRR13124518	RNA-Seq	300	sra,fastq	SRX9566531	Illumina NovaSeq 6000	PAIRED	ILLUMINA	2020-11-24T00:00:00Z	Callus induction on B5+4.5 M 2\,4-D for 10 days and then B5+9 M 2\,4-D for 1 day			whole_explant	CIM	Whole explant 13
