# Supplementary material for: Regulation of regeneration in Arabidopsis thaliana
Source: aBIOTECH. 2023 Nov 22;4(4):332–51. doi: 10.1007/s42994-023-00121-9 (PMC10721781; doi:10.1007/s42994-023-00121-9)
Supplement: Supplementary file 7 — Supplementary file7 (XLSX 12 kb) [file 42994_2023_121_MOESM7_ESM.xlsx]

## Sheet: GO_Enrichment_Subnetwork1
Supplemental Table 3: Gene Ontology (GO) enrichment analysis results of the coexpressed and coregulated genes (CCGs) for Subnetwork 1.
Enrichment FDR	nGenes	Pathway Genes	Fold Enrichment	Pathway	URL	Genes
6e-07	52	622	2.54376	Seed development	http://amigo.geneontology.org/amigo/term/GO:0048316	AT1G02720.1 AT1G03880.1 AT1G03890.1 AT1G04630.1 AT1G05510.1 AT1G21750.1 AT1G21970.1 AT1G24260.1 AT1G24590.1 AT1G31140.2 AT1G32560.1 AT1G48130.1 AT1G70560.1 AT1G74960.2 AT1G79440.1 AT2G16970.1 AT2G34870.1 AT2G34880.1 AT2G35300.1 AT2G40170.1 AT2G40220.1 AT2G41260.1 AT2G41280.1 AT3G01570.1 AT3G12960.1 AT3G17520.1 AT3G20210.1 AT3G20910.1 AT3G26744.1 AT3G26790.1 AT3G27660.1 AT3G27785.1 AT3G58060.1 AT4…
1.08e-06	53	657	2.45456	Fruit development	http://amigo.geneontology.org/amigo/term/GO:0010154	AT1G02720.1 AT1G03880.1 AT1G03890.1 AT1G04630.1 AT1G05510.1 AT1G21750.1 AT1G21970.1 AT1G24260.1 AT1G24590.1 AT1G31140.2 AT1G32560.1 AT1G48130.1 AT1G70560.1 AT1G74960.2 AT1G79440.1 AT2G16970.1 AT2G34870.1 AT2G34880.1 AT2G35300.1 AT2G40170.1 AT2G40220.1 AT2G41260.1 AT2G41280.1 AT3G01570.1 AT3G12960.1 AT3G17520.1 AT3G20210.1 AT3G20910.1 AT3G26744.1 AT3G26790.1 AT3G27660.1 AT3G27785.1 AT3G57670.1 AT3…
0.000742001	13	82	4.82384	Seed maturation	http://amigo.geneontology.org/amigo/term/GO:0010431	AT1G03880.1 AT1G03890.1 AT1G48130.1 AT2G40170.1 AT2G41280.1 AT3G12960.1 AT3G26744.1 AT3G27785.1 AT4G11040.1 AT4G26740.1 AT4G28520.2 AT5G13790.1 AT5G16460.1
0.00214126	71	1267	1.70508	Reproductive structure development	http://amigo.geneontology.org/amigo/term/GO:0048608	AT1G02720.1 AT1G03880.1 AT1G03890.1 AT1G04630.1 AT1G05510.1 AT1G12910.1 AT1G21750.1 AT1G21970.1 AT1G24260.1 AT1G24590.1 AT1G28520.1 AT1G31140.2 AT1G32560.1 AT1G48130.1 AT1G69180.1 AT1G70560.1 AT1G73177.1 AT1G74960.2 AT1G77850.1 AT1G79440.1 AT1G80090.1 AT2G16970.1 AT2G17950.1 AT2G21540.2 AT2G23630.1 AT2G34870.1 AT2G34880.1 AT2G35300.1 AT2G40170.1 AT2G40220.1 AT2G41260.1 AT2G41280.1 AT3G01570.1 AT3…
0.00214126	71	1270	1.70105	Reproductive system development	http://amigo.geneontology.org/amigo/term/GO:0061458	AT1G02720.1 AT1G03880.1 AT1G03890.1 AT1G04630.1 AT1G05510.1 AT1G12910.1 AT1G21750.1 AT1G21970.1 AT1G24260.1 AT1G24590.1 AT1G28520.1 AT1G31140.2 AT1G32560.1 AT1G48130.1 AT1G69180.1 AT1G70560.1 AT1G73177.1 AT1G74960.2 AT1G77850.1 AT1G79440.1 AT1G80090.1 AT2G16970.1 AT2G17950.1 AT2G21540.2 AT2G23630.1 AT2G34870.1 AT2G34880.1 AT2G35300.1 AT2G40170.1 AT2G40220.1 AT2G41260.1 AT2G41280.1 AT3G01570.1 AT3…
0.00703955	5	13	11.7028	Somatic embryogenesis	http://amigo.geneontology.org/amigo/term/GO:0010262	AT1G21970.1 AT3G20910.1 AT3G26790.1 AT3G27785.1 AT5G13790.1
0.0085811	82	1606	1.55357	Post-embryonic development	http://amigo.geneontology.org/amigo/term/GO:0009791	AT1G02720.1 AT1G03880.1 AT1G03890.1 AT1G04630.1 AT1G05510.1 AT1G12910.1 AT1G21750.1 AT1G21970.1 AT1G24260.1 AT1G24590.1 AT1G28520.1 AT1G31140.2 AT1G32560.1 AT1G48130.1 AT1G69180.1 AT1G70560.1 AT1G73177.1 AT1G74960.2 AT1G75390.2 AT1G77850.1 AT1G79440.1 AT1G80090.1 AT1G80133.1 AT2G04025.1 AT2G14210.1 AT2G16970.1 AT2G17950.1 AT2G21540.2 AT2G22670.2 AT2G23630.1 AT2G27380.1 AT2G34870.1 AT2G34880.1 AT2…
0.0210345	5	17	8.94921	Regeneration	http://amigo.geneontology.org/amigo/term/GO:0031099	AT1G21970.1 AT3G20910.1 AT3G26790.1 AT3G27785.1 AT5G13790.1
0.0293931	28	411	2.07291	Embryo development ending in seed dormancy	http://amigo.geneontology.org/amigo/term/GO:0009793	AT1G04630.1 AT1G05510.1 AT1G21750.1 AT1G21970.1 AT1G24590.1 AT1G32560.1 AT1G70560.1 AT1G74960.2 AT1G79440.1 AT2G16970.1 AT2G34870.1 AT2G34880.1 AT2G35300.1 AT2G41260.1 AT3G20910.1 AT3G26790.1 AT3G27785.1 AT4G00260.1 AT4G13610.1 AT4G20140.1 AT4G26740.1 AT4G32540.1 AT5G06760.1 AT5G07500.1 AT5G13790.1 AT5G44700.1 AT5G46290.1 AT5G59440.2
0.0377778	75	1526	1.49544	Developmental process involved in reproduction	http://amigo.geneontology.org/amigo/term/GO:0003006	AT1G02720.1 AT1G03880.1 AT1G03890.1 AT1G04630.1 AT1G05510.1 AT1G12910.1 AT1G21750.1 AT1G21970.1 AT1G24260.1 AT1G24590.1 AT1G28520.1 AT1G31140.2 AT1G32560.1 AT1G48130.1 AT1G53690.1 AT1G69180.1 AT1G70560.1 AT1G73177.1 AT1G74960.2 AT1G77850.1 AT1G79440.1 AT1G80090.1 AT2G16970.1 AT2G17950.1 AT2G21540.2 AT2G23630.1 AT2G34590.1 AT2G34870.1 AT2G34880.1 AT2G35300.1 AT2G40170.1 AT2G40220.1 AT2G41260.1 AT2…
0.0434469	17	204	2.53561	Multicellular organism reproduction	http://amigo.geneontology.org/amigo/term/GO:0032504	AT1G03880.1 AT1G03890.1 AT1G24260.1 AT1G48130.1 AT1G77850.1 AT2G17950.1 AT2G40170.1 AT2G41280.1 AT3G12960.1 AT3G26744.1 AT3G27785.1 AT4G11040.1 AT4G26740.1 AT4G28520.2 AT5G13790.1 AT5G16460.1 AT5G59030.1
Enriched but not beyond the significant level of 0.05
0.0624534	28	439	1.94069	Embryo development	http://amigo.geneontology.org/amigo/term/GO:0009790	AT1G04630.1 AT1G05510.1 AT1G21750.1 AT1G21970.1 AT1G24590.1 AT1G32560.1 AT1G70560.1 AT1G74960.2 AT1G79440.1 AT2G16970.1 AT2G34870.1 AT2G34880.1 AT2G35300.1 AT2G41260.1 AT3G20910.1 AT3G26790.1 AT3G27785.1 AT4G00260.1 AT4G13610.1 AT4G20140.1 AT4G26740.1 AT4G32540.1 AT5G06760.1 AT5G07500.1 AT5G13790.1 AT5G44700.1 AT5G46290.1 AT5G59440.2
0.0652166	16	198	2.45877	Multicellular organismal reproductive process	http://amigo.geneontology.org/amigo/term/GO:0048609	AT1G03880.1 AT1G03890.1 AT1G24260.1 AT1G48130.1 AT1G77850.1 AT2G40170.1 AT2G41280.1 AT3G12960.1 AT3G26744.1 AT3G27785.1 AT4G11040.1 AT4G26740.1 AT4G28520.2 AT5G13790.1 AT5G16460.1 AT5G59030.1
0.16856	16	232	2.09844	Developmental maturation	http://amigo.geneontology.org/amigo/term/GO:0021700	AT1G03880.1 AT1G03890.1 AT1G48130.1 AT1G73177.1 AT2G40170.1 AT2G41280.1 AT3G12960.1 AT3G26744.1 AT3G27785.1 AT4G11040.1 AT4G26740.1 AT4G28520.2 AT5G13790.1 AT5G16460.1 AT5G41950.1 AT5G51310.1
0.175307	15	214	2.13276	Anatomical structure maturation	http://amigo.geneontology.org/amigo/term/GO:0071695	AT1G03880.1 AT1G03890.1 AT1G48130.1 AT2G40170.1 AT2G41280.1 AT3G12960.1 AT3G26744.1 AT3G27785.1 AT4G11040.1 AT4G26740.1 AT4G28520.2 AT5G13790.1 AT5G16460.1 AT5G41950.1 AT5G51310.1
