# Supplementary material for: Regulation of regeneration in Arabidopsis thaliana
Source: aBIOTECH. 2023 Nov 22;4(4):332–51. doi: 10.1007/s42994-023-00121-9 (PMC10721781; doi:10.1007/s42994-023-00121-9)
Supplement: Supplementary file 8 — Supplementary file8 (XLSX 13 kb) [file 42994_2023_121_MOESM8_ESM.xlsx]

## Sheet: Subnetwork_12_GO_Enrichment
Supplemental Table 4: Gene Ontology (GO) enrichment analysis results of the coexpressed and coregulated genes (CCGs) for Subnetwork 12
Enrichment FDR	nGenes	Pathway Genes	Fold Enrichment	Pathway	URL	Genes
3.18e-14	108	1124	2.42434	Plant organ development	http://amigo.geneontology.org/amigo/term/GO:0099402	AT1G04250.1 AT1G05577.1 AT1G06220.1 AT1G08410.1 AT1G09540.1 AT1G13620.1 AT1G15330.1 AT1G15700.1 AT1G19850.1 AT1G20900.1 AT1G25350.1 AT1G26870.1 AT1G33280.1 AT1G34110.1 AT1G48920.1 AT1G49005.1 AT1G49540.2 AT1G51190.1 AT1G53310.3 AT1G65570.1 AT1G72490.1 AT1G73590.1 AT1G73965.1 AT1G74500.1 AT1G74720.1 AT1G77450.1 AT1G77850.1 AT1G79580.1 AT2G02970.1 AT2G03830.1 AT2G04025.1 AT2G12646.1 AT2G21050.1 AT2…
5.43e-13	69	586	2.97089	Root system development	http://amigo.geneontology.org/amigo/term/GO:0022622	AT1G05577.1 AT1G09540.1 AT1G13620.1 AT1G15700.1 AT1G19850.1 AT1G26870.1 AT1G33280.1 AT1G34110.1 AT1G48920.1 AT1G49005.1 AT1G51190.1 AT1G65570.1 AT1G72490.1 AT1G73590.1 AT1G73965.1 AT1G74500.1 AT1G77450.1 AT1G77850.1 AT1G79580.1 AT2G03830.1 AT2G04025.1 AT2G12646.1 AT2G21050.1 AT2G22670.2 AT2G26420.1 AT2G28350.1 AT2G30340.1 AT2G38120.1 AT2G42430.1 AT2G42500.1 AT2G45420.1 AT2G46990.1 AT2G47270.1 AT3…
5.43e-13	69	585	2.97597	Root development	http://amigo.geneontology.org/amigo/term/GO:0048364	AT1G05577.1 AT1G09540.1 AT1G13620.1 AT1G15700.1 AT1G19850.1 AT1G26870.1 AT1G33280.1 AT1G34110.1 AT1G48920.1 AT1G49005.1 AT1G51190.1 AT1G65570.1 AT1G72490.1 AT1G73590.1 AT1G73965.1 AT1G74500.1 AT1G77450.1 AT1G77850.1 AT1G79580.1 AT2G03830.1 AT2G04025.1 AT2G12646.1 AT2G21050.1 AT2G22670.2 AT2G26420.1 AT2G28350.1 AT2G30340.1 AT2G38120.1 AT2G42430.1 AT2G42500.1 AT2G45420.1 AT2G46990.1 AT2G47270.1 AT3…
1.83e-09	122	1606	1.91668	Post-embryonic development	http://amigo.geneontology.org/amigo/term/GO:0009791	AT1G03790.1 AT1G04870.2 AT1G06220.1 AT1G08410.1 AT1G09540.1 AT1G09570.1 AT1G13620.1 AT1G15330.1 AT1G19850.1 AT1G20900.1 AT1G21970.1 AT1G23080.3 AT1G25350.1 AT1G27650.1 AT1G29760.1 AT1G48510.1 AT1G48920.1 AT1G49040.3 AT1G54830.1 AT1G59660.1 AT1G63210.1 AT1G68240.1 AT1G69270.1 AT1G72490.1 AT1G73590.1 AT1G74660.1 AT1G74720.1 AT1G75640.1 AT1G76500.1 AT1G77450.1 AT1G77850.1 AT1G78420.1 AT1G80370.1 AT2…
4.19e-07	45	415	2.7359	Response to auxin	http://amigo.geneontology.org/amigo/term/GO:0009733	AT1G04250.1 AT1G19850.1 AT1G23080.3 AT1G26870.1 AT1G51190.1 AT1G54990.1 AT1G73590.1 AT1G74660.1 AT1G75590.1 AT1G76520.1 AT1G77850.1 AT2G14960.1 AT2G21050.1 AT2G22670.2 AT2G28350.1 AT2G33310.1 AT2G38120.1 AT2G46990.1 AT3G03660.1 AT3G05630.1 AT3G14370.1 AT3G20630.1 AT3G20840.1 AT3G27580.2 AT3G53970.1 AT3G60650.1 AT3G62100.1 AT3G62980.1 AT4G18710.2 AT4G30080.1 AT4G30290.1 AT4G31320.1 AT4G36740.1 AT4…
4.19e-07	9	15	15.1386	Root cap development	http://amigo.geneontology.org/amigo/term/GO:0048829	AT1G26870.1 AT1G33280.1 AT1G65570.1 AT1G79580.1 AT2G21050.1 AT2G28350.1 AT2G38120.1 AT4G10350.1 AT4G30080.1
3.67e-06	44	439	2.52885	Embryo development	http://amigo.geneontology.org/amigo/term/GO:0009790	AT1G06220.1 AT1G08410.1 AT1G14740.1 AT1G19850.1 AT1G21970.1 AT1G23080.3 AT1G48920.1 AT1G63210.1 AT1G68240.1 AT1G69270.1 AT1G73590.1 AT1G74500.1 AT1G77450.1 AT2G15690.1 AT2G21050.1 AT2G21060.1 AT2G32280.1 AT2G34710.1 AT2G41945.2 AT2G46080.1 AT2G46990.1 AT3G07050.1 AT3G14370.1 AT3G15380.1 AT3G20630.1 AT3G27670.1 AT3G54180.1 AT3G61140.1 AT3G61630.1 AT3G62100.1 AT4G00231.1 AT4G07410.2 AT4G11140.1 AT4…
8.31e-06	16	78	5.1756	Meristem growth	http://amigo.geneontology.org/amigo/term/GO:0035266	AT1G13620.1 AT1G34110.1 AT1G51190.1 AT2G03830.1 AT2G04025.1 AT3G20840.1 AT3G24240.1 AT3G44600.1 AT4G07410.2 AT4G30520.1 AT5G05980.1 AT5G10510.1 AT5G13290.2 AT5G48940.1 AT5G53400.1 AT5G65700.1
9.75e-06	56	657	2.15059	Fruit development	http://amigo.geneontology.org/amigo/term/GO:0010154	AT1G06220.1 AT1G08410.1 AT1G09540.1 AT1G19850.1 AT1G21970.1 AT1G23080.3 AT1G29760.1 AT1G48920.1 AT1G63210.1 AT1G68240.1 AT1G69270.1 AT1G73590.1 AT1G77450.1 AT1G78420.1 AT2G15690.1 AT2G21050.1 AT2G21060.1 AT2G28350.1 AT2G32280.1 AT2G34710.1 AT2G35230.1 AT2G41945.2 AT2G46080.1 AT2G46990.1 AT3G01570.1 AT3G03450.1 AT3G07050.1 AT3G14370.1 AT3G15380.1 AT3G20630.1 AT3G27670.1 AT3G50070.1 AT3G54180.1 AT3…
0.000110797	31	303	2.58139	Meristem development	http://amigo.geneontology.org/amigo/term/GO:0048507	AT1G13620.1 AT1G14740.1 AT1G19850.1 AT1G23010.1 AT1G34110.1 AT1G49005.1 AT1G51190.1 AT1G69270.1 AT1G73965.1 AT1G74660.1 AT2G03830.1 AT2G04025.1 AT2G12646.1 AT2G34710.1 AT3G07050.1 AT3G15380.1 AT3G20840.1 AT3G24240.1 AT3G44600.1 AT3G57880.1 AT4G07410.2 AT4G28650.1 AT4G30520.1 AT5G05980.1 AT5G10510.1 AT5G13290.2 AT5G43810.1 AT5G48160.1 AT5G48940.1 AT5G53400.1 AT5G65700.1
0.00012167	69	964	1.80596	Shoot system development	http://amigo.geneontology.org/amigo/term/GO:0048367	AT1G04250.1 AT1G06220.1 AT1G08410.1 AT1G15330.1 AT1G19850.1 AT1G20900.1 AT1G25350.1 AT1G48920.1 AT1G49540.2 AT1G53310.3 AT1G68825.1 AT1G73590.1 AT1G74720.1 AT1G75640.1 AT1G76500.1 AT1G77450.1 AT1G77850.1 AT2G02970.1 AT2G18915.2 AT2G21050.1 AT2G23630.1 AT2G28350.1 AT2G30130.1 AT2G32280.1 AT2G34140.1 AT2G34710.1 AT2G35270.1 AT2G41850.1 AT2G45430.1 AT2G46990.1 AT3G02493.1 AT3G03450.1 AT3G07050.1 AT3…
0.00019934	23	195	2.97597	Post-embryonic plant organ development	http://amigo.geneontology.org/amigo/term/GO:0090696	AT1G13620.1 AT1G72490.1 AT2G03830.1 AT2G04025.1 AT2G22670.2 AT2G30340.1 AT2G38120.1 AT2G41230.1 AT2G42430.1 AT2G45420.1 AT3G07050.1 AT3G44600.1 AT3G60650.1 AT3G62980.1 AT4G07410.2 AT4G31600.1 AT4G35910.1 AT4G38630.1 AT5G10510.1 AT5G26930.1 AT5G40770.1 AT5G53400.1 AT5G65710.1
0.000220225	117	1943	1.51932	Reproduction	http://amigo.geneontology.org/amigo/term/GO:0000003	AT1G04870.2 AT1G06220.1 AT1G08410.1 AT1G09540.1 AT1G15330.1 AT1G19850.1 AT1G20900.1 AT1G21970.1 AT1G23080.3 AT1G25350.1 AT1G27650.1 AT1G29760.1 AT1G31810.1 AT1G34300.1 AT1G48920.1 AT1G54830.1 AT1G59660.1 AT1G61390.1 AT1G63210.1 AT1G64110.2 AT1G68240.1 AT1G69270.1 AT1G73430.1 AT1G73590.1 AT1G74720.1 AT1G76500.1 AT1G77450.1 AT1G77850.1 AT1G78420.1 AT2G02970.1 AT2G15690.1 AT2G18915.2 AT2G21050.1 AT2…
0.000360645	53	704	1.8995	Tissue development	http://amigo.geneontology.org/amigo/term/GO:0009888	AT1G08760.1 AT1G09540.1 AT1G13620.1 AT1G14740.1 AT1G19850.1 AT1G23010.1 AT1G34110.1 AT1G49005.1 AT1G49040.3 AT1G51190.1 AT1G69270.1 AT1G73965.1 AT1G74660.1 AT1G75640.1 AT1G77450.1 AT1G80370.1 AT2G03830.1 AT2G04025.1 AT2G12646.1 AT2G15430.1 AT2G26420.1 AT2G32280.1 AT2G34710.1 AT2G35230.1 AT2G38120.1 AT2G45420.1 AT3G07050.1 AT3G15380.1 AT3G20630.1 AT3G20840.1 AT3G24240.1 AT3G44600.1 AT3G50070.1 AT3…
0.000362632	21	176	3.01052	Regulation of developmental growth	http://amigo.geneontology.org/amigo/term/GO:0048638	AT1G13620.1 AT1G34110.1 AT1G77450.1 AT1G78420.1 AT2G03830.1 AT2G04025.1 AT2G25790.1 AT2G35230.1 AT2G41230.1 AT2G41800.1 AT3G07220.1 AT3G15380.1 AT3G24240.1 AT3G44600.1 AT3G57550.1 AT4G30520.1 AT5G10510.1 AT5G13290.2 AT5G35770.1 AT5G48940.1 AT5G65700.1
0.00044379	19	151	3.17477	Post-embryonic root development	http://amigo.geneontology.org/amigo/term/GO:0048528	AT1G13620.1 AT1G72490.1 AT2G03830.1 AT2G04025.1 AT2G22670.2 AT2G30340.1 AT2G38120.1 AT2G42430.1 AT2G45420.1 AT3G60650.1 AT3G62980.1 AT4G07410.2 AT4G31600.1 AT4G35910.1 AT4G38630.1 AT5G10510.1 AT5G26930.1 AT5G40770.1 AT5G65710.1
0.0255752	37	547	1.70667	Flower development	http://amigo.geneontology.org/amigo/term/GO:0009908	AT1G06220.1 AT1G15330.1 AT1G19850.1 AT1G20900.1 AT1G25350.1 AT1G73590.1 AT1G74720.1 AT1G76500.1 AT1G77850.1 AT2G02970.1 AT2G18915.2 AT2G23630.1 AT2G28350.1 AT2G34140.1 AT2G34710.1 AT2G35270.1 AT2G41850.1 AT2G45430.1 AT3G03450.1 AT3G07050.1 AT3G07220.1 AT3G18715.1 AT3G44600.1 AT3G62980.1 AT4G14900.1 AT4G20400.2 AT4G26000.1 AT4G30520.1 AT4G38630.1 AT5G10510.1 AT5G13290.2 AT5G22290.1 AT5G35770.1 AT5…
Enriched but not beyond the significant level of 0.05
0.0561752	9	77	2.94908	Regulation of root development	http://amigo.geneontology.org/amigo/term/GO:2000280	AT1G13620.1 AT2G03830.1 AT2G04025.1 AT2G12646.1 AT2G22670.2 AT2G47270.1 AT3G24240.1 AT3G60650.1 AT5G48940.1
0.0905691	5	31	4.06952	Embryonic meristem development	http://amigo.geneontology.org/amigo/term/GO:0048508	AT1G69270.1 AT2G34710.1 AT3G15380.1 AT4G28650.1 AT5G48160.1
0.140673	3	13	5.82255	Somatic embryogenesis	http://amigo.geneontology.org/amigo/term/GO:0010262	AT1G21970.1 AT1G68240.1 AT3G62100.1
