# Supplementary material for: Regulation of regeneration in Arabidopsis thaliana
Source: aBIOTECH. 2023 Nov 22;4(4):332–51. doi: 10.1007/s42994-023-00121-9 (PMC10721781; doi:10.1007/s42994-023-00121-9)
Supplement: Supplementary file 9 — Supplementary file9 (XLSX 13 kb) [file 42994_2023_121_MOESM9_ESM.xlsx]

## Sheet: GO-Enrichment_Subnetwork17
Supplemental Table 5: Gene Ontology (GO) enrichment analysis results of the coexpressed and coregulated genes (CCGs) for Subnetwork 17.
Enrichment FDR	nGenes	Pathway Genes	Fold Enrichment	Pathway	URL	Genes
2.05e-09	111	1606	1.95649	Post-embryonic development	http://amigo.geneontology.org/amigo/term/GO:0009791	AT1G03790.1 AT1G06220.1 AT1G08410.1 AT1G09570.1 AT1G10270.1 AT1G17840.1 AT1G19850.1 AT1G22920.1 AT1G23080.3 AT1G25540.1 AT1G27650.1 AT1G44900.2 AT1G47200.1 AT1G54830.1 AT1G60170.1 AT1G67730.1 AT1G69270.1 AT1G69490.1 AT1G69640.1 AT1G71230.1 AT1G72490.1 AT1G72560.3 AT1G73590.1 AT1G74660.1 AT1G74720.1 AT1G75270.1 AT1G77180.2 AT1G78420.1 AT1G80370.1 AT1G80680.1 AT2G06990.1 AT2G15430.1 AT2G15690.1 AT2…
3.25e-08	54	586	2.60853	Root system development	http://amigo.geneontology.org/amigo/term/GO:0022622	AT1G05577.1 AT1G06150.1 AT1G06230.1 AT1G19850.1 AT1G33280.1 AT1G44900.2 AT1G47200.1 AT1G48410.3 AT1G51190.1 AT1G72490.1 AT1G73590.1 AT2G21050.1 AT2G28350.1 AT2G34650.1 AT2G38120.1 AT2G42430.1 AT2G42500.1 AT2G45420.1 AT2G46990.1 AT2G47000.1 AT3G03660.2 AT3G06810.1 AT3G15380.1 AT3G20630.1 AT3G20880.1 AT3G23940.2 AT3G24240.1 AT3G24300.1 AT3G44600.1 AT3G53480.1 AT3G54220.1 AT3G54610.1 AT3G56370.1 AT3…
3.25e-08	54	585	2.61299	Root development	http://amigo.geneontology.org/amigo/term/GO:0048364	AT1G05577.1 AT1G06150.1 AT1G06230.1 AT1G19850.1 AT1G33280.1 AT1G44900.2 AT1G47200.1 AT1G48410.3 AT1G51190.1 AT1G72490.1 AT1G73590.1 AT2G21050.1 AT2G28350.1 AT2G34650.1 AT2G38120.1 AT2G42430.1 AT2G42500.1 AT2G45420.1 AT2G46990.1 AT2G47000.1 AT3G03660.2 AT3G06810.1 AT3G15380.1 AT3G20630.1 AT3G20880.1 AT3G23940.2 AT3G24240.1 AT3G24300.1 AT3G44600.1 AT3G53480.1 AT3G54220.1 AT3G54610.1 AT3G56370.1 AT3…
1.05e-07	44	439	2.83719	Embryo development	http://amigo.geneontology.org/amigo/term/GO:0009790	AT1G06220.1 AT1G08410.1 AT1G10270.1 AT1G14740.1 AT1G17840.1 AT1G19850.1 AT1G23080.3 AT1G44900.2 AT1G67730.1 AT1G69270.1 AT1G69490.1 AT1G73590.1 AT2G15690.1 AT2G17250.1 AT2G20300.1 AT2G21050.1 AT2G32280.1 AT2G34650.1 AT2G34710.1 AT2G46080.1 AT2G46310.1 AT2G46990.1 AT3G05680.1 AT3G08850.1 AT3G15380.1 AT3G16830.1 AT3G20630.1 AT3G27670.1 AT3G54180.1 AT3G60830.1 AT3G61140.1 AT3G62100.1 AT4G00231.1 AT4…
1.01e-06	52	622	2.36653	Seed development	http://amigo.geneontology.org/amigo/term/GO:0048316	AT1G06220.1 AT1G08410.1 AT1G10270.1 AT1G17840.1 AT1G19850.1 AT1G23080.3 AT1G44900.2 AT1G67730.1 AT1G69270.1 AT1G69490.1 AT1G73590.1 AT1G75270.1 AT1G78420.1 AT2G15690.1 AT2G17250.1 AT2G20300.1 AT2G21050.1 AT2G32280.1 AT2G34650.1 AT2G34710.1 AT2G46080.1 AT2G46310.1 AT2G46990.1 AT3G05680.1 AT3G08850.1 AT3G10320.1 AT3G15380.1 AT3G16830.1 AT3G20630.1 AT3G27670.1 AT3G54180.1 AT3G60830.1 AT3G61140.1 AT3…
2.13e-06	38	392	2.74408	Leaf development	http://amigo.geneontology.org/amigo/term/GO:0048366	AT1G08410.1 AT1G17840.1 AT1G48410.3 AT1G53310.3 AT1G69490.1 AT1G73590.1 AT2G21050.1 AT2G28350.1 AT2G32280.1 AT2G34650.1 AT2G46310.1 AT2G46990.1 AT3G04060.1 AT3G10500.1 AT3G12130.1 AT3G15010.2 AT3G15380.1 AT3G20630.1 AT3G22170.2 AT3G22990.1 AT3G44600.1 AT3G54180.1 AT3G54220.1 AT3G56860.2 AT3G62770.1 AT4G03550.1 AT4G11140.1 AT4G32940.1 AT4G37650.1 AT5G03280.1 AT5G08790.1 AT5G13170.1 AT5G14170.1 AT5…
6.36e-05	29	303	2.70929	Meristem development	http://amigo.geneontology.org/amigo/term/GO:0048507	AT1G03770.2 AT1G04080.1 AT1G14740.1 AT1G19850.1 AT1G23010.1 AT1G44900.2 AT1G51190.1 AT1G69270.1 AT1G72560.3 AT1G74660.1 AT2G20300.1 AT2G26140.1 AT2G34710.1 AT2G46920.1 AT3G08850.1 AT3G15380.1 AT3G16830.1 AT3G24240.1 AT3G44600.1 AT3G57880.1 AT5G05980.1 AT5G10510.1 AT5G13290.2 AT5G18560.1 AT5G27030.1 AT5G43810.1 AT5G46700.1 AT5G48160.1 AT5G65700.2
0.00179785	7	31	6.39199	Embryonic meristem development	http://amigo.geneontology.org/amigo/term/GO:0048508	AT1G69270.1 AT2G20300.1 AT2G34710.1 AT3G15380.1 AT3G16830.1 AT5G27030.1 AT5G48160.1
0.00242482	5	15	9.43579	Root cap development	http://amigo.geneontology.org/amigo/term/GO:0048829	AT1G33280.1 AT2G21050.1 AT2G28350.1 AT2G38120.1 AT4G30080.1
0.00376701	18	195	2.61299	Post-embryonic plant organ development	http://amigo.geneontology.org/amigo/term/GO:0090696	AT1G22920.1 AT1G47200.1 AT1G72490.1 AT2G06990.1 AT2G38120.1 AT2G41230.1 AT2G42430.1 AT2G45420.1 AT3G24300.1 AT3G44600.1 AT3G60650.1 AT3G63010.1 AT4G35910.1 AT4G37295.1 AT5G10510.1 AT5G18560.1 AT5G39610.1 AT5G40770.1
0.00970782	5	21	6.73985	Embryonic meristem initiation	http://amigo.geneontology.org/amigo/term/GO:0090421	AT1G14740.1 AT2G34710.1 AT3G16830.1 AT5G27030.1 AT5G48160.1
0.00970782	5	21	6.73985	Callus formation	http://amigo.geneontology.org/amigo/term/GO:1990110	AT2G42430.1 AT2G42440.1 AT2G45420.1 AT5G07310.1 AT5G10510.1
0.0127314	6	34	4.99542	Meristem initiation	http://amigo.geneontology.org/amigo/term/GO:0010014	AT1G14740.1 AT1G72560.3 AT2G34710.1 AT3G16830.1 AT5G27030.1 AT5G48160.1
0.0180021	9	78	3.26624	Meristem growth	http://amigo.geneontology.org/amigo/term/GO:0035266	AT1G44900.2 AT1G51190.1 AT3G24240.1 AT3G44600.1 AT5G05980.1 AT5G10510.1 AT5G13290.2 AT5G18560.1 AT5G65700.2
0.0261724	13	151	2.43706	Post-embryonic root development	http://amigo.geneontology.org/amigo/term/GO:0048528	AT1G47200.1 AT1G72490.1 AT2G38120.1 AT2G42430.1 AT2G45420.1 AT3G24300.1 AT3G60650.1 AT4G35910.1 AT4G37295.1 AT5G10510.1 AT5G18560.1 AT5G39610.1 AT5G40770.1
0.0430111	29	494	1.66177	Developmental growth	http://amigo.geneontology.org/amigo/term/GO:0048589	AT1G44900.2 AT1G51190.1 AT1G68530.1 AT1G78420.1 AT2G25790.1 AT2G28350.1 AT2G34650.1 AT2G41230.1 AT2G47000.1 AT3G06200.1 AT3G06810.1 AT3G15380.1 AT3G20470.1 AT3G20630.1 AT3G24240.1 AT3G44600.1 AT3G54180.1 AT3G57550.1 AT3G59900.1 AT3G63310.1 AT4G22970.2 AT5G05980.1 AT5G10510.1 AT5G13290.2 AT5G17800.1 AT5G18560.1 AT5G56080.1 AT5G63840.1 AT5G65700.2
Enriched but not beyond the significant level of 0.05
0.0516615	31	547	1.60426	Flower development	http://amigo.geneontology.org/amigo/term/GO:0009908	AT1G06220.1 AT1G19850.1 AT1G22920.1 AT1G25540.1 AT1G69490.1 AT1G72560.3 AT1G73590.1 AT1G74720.1 AT2G06990.1 AT2G28350.1 AT2G34140.1 AT2G34710.1 AT2G41670.1 AT2G41850.1 AT3G18990.1 AT3G22990.1 AT3G44600.1 AT3G54610.1 AT3G55200.1 AT3G55220.1 AT3G60830.1 AT3G63010.1 AT5G10510.1 AT5G13290.2 AT5G14170.1 AT5G17800.1 AT5G18560.1 AT5G39610.1 AT5G44180.1 AT5G46210.1 AT5G65700.2
0.0516615	2	4	14.1537	Floral meristem growth	http://amigo.geneontology.org/amigo/term/GO:0010451	AT5G10510.1 AT5G18560.1
0.0531548	3	12	7.07684	Positive regulation of developmental growth	http://amigo.geneontology.org/amigo/term/GO:0048639	AT2G41230.1 AT3G20470.1 AT3G59900.1
0.117127	5	46	3.07689	Root meristem growth	http://amigo.geneontology.org/amigo/term/GO:0010449	AT1G44900.2 AT1G51190.1 AT3G24240.1 AT3G44600.1 AT5G05980.1
