# Supplementary material for: Regulation of regeneration in Arabidopsis thaliana
Source: aBIOTECH. 2023 Nov 22;4(4):332–51. doi: 10.1007/s42994-023-00121-9 (PMC10721781; doi:10.1007/s42994-023-00121-9)
Supplement: Supplementary file 10 — Supplementary file10 (XLSX 23 kb) [file 42994_2023_121_MOESM10_ESM.xlsx]

## Sheet: Sheet1
Supplemental Table 6: Gene Ontology (GO) enrichment analysis results of the coexpressed and coregulated genes (CCGs) for Subnetwork 74.
Enrichment FDR	nGenes	Pathway Genes	Fold Enrichment	Pathway	URL	Genes
1.77514e-07	36	521	3.42121	Modification-dependent macromolecule catabolic process	http://amigo.geneontology.org/amigo/term/GO:0043632	AT1G13060.1 AT1G16190.1 AT1G16470.1 AT1G21720.1 AT1G29150.1 AT1G51710.1 AT1G61150.3 AT1G65650.1 AT1G77440.1 AT2G16090.1 AT2G17200.1 AT2G25355.1 AT3G08690.1 AT3G17000.1 AT3G22630.1 AT3G46220.1 AT3G53970.1 AT3G58460.1 AT4G04180.1 AT4G08320.2 AT4G14800.1 AT4G15410.1 AT4G17510.1 AT4G31300.1 AT4G33210.1 AT4G38630.1 AT5G06460.1 AT5G09900.1 AT5G14250.1 AT5G20620.1 AT5G23540.1 AT5G38470.1 AT5G41560.1 AT5…
1.77514e-07	35	494	3.50797	Ubiquitin-dependent protein catabolic process	http://amigo.geneontology.org/amigo/term/GO:0006511	AT1G13060.1 AT1G16190.1 AT1G16470.1 AT1G21720.1 AT1G29150.1 AT1G51710.1 AT1G61150.3 AT1G65650.1 AT1G77440.1 AT2G16090.1 AT2G17200.1 AT3G08690.1 AT3G17000.1 AT3G22630.1 AT3G46220.1 AT3G53970.1 AT3G58460.1 AT4G04180.1 AT4G08320.2 AT4G14800.1 AT4G15410.1 AT4G17510.1 AT4G31300.1 AT4G33210.1 AT4G38630.1 AT5G06460.1 AT5G09900.1 AT5G14250.1 AT5G20620.1 AT5G23540.1 AT5G38470.1 AT5G41560.1 AT5G45360.1 AT5…
2.30171e-07	35	508	3.4113	Modification-dependent protein catabolic process	http://amigo.geneontology.org/amigo/term/GO:0019941	AT1G13060.1 AT1G16190.1 AT1G16470.1 AT1G21720.1 AT1G29150.1 AT1G51710.1 AT1G61150.3 AT1G65650.1 AT1G77440.1 AT2G16090.1 AT2G17200.1 AT3G08690.1 AT3G17000.1 AT3G22630.1 AT3G46220.1 AT3G53970.1 AT3G58460.1 AT4G04180.1 AT4G08320.2 AT4G14800.1 AT4G15410.1 AT4G17510.1 AT4G31300.1 AT4G33210.1 AT4G38630.1 AT5G06460.1 AT5G09900.1 AT5G14250.1 AT5G20620.1 AT5G23540.1 AT5G38470.1 AT5G41560.1 AT5G45360.1 AT5…
9.05647e-07	64	1422	2.22841	Cellular catabolic process	http://amigo.geneontology.org/amigo/term/GO:0044248	AT1G03140.1 AT1G11400.2 AT1G13060.1 AT1G14210.1 AT1G14520.1 AT1G16190.1 AT1G16470.1 AT1G20630.1 AT1G21720.1 AT1G29150.1 AT1G51710.1 AT1G61150.3 AT1G65650.1 AT1G68290.1 AT1G72330.1 AT1G76150.1 AT1G77440.1 AT2G05630.1 AT2G16090.1 AT2G17200.1 AT2G25355.1 AT2G42790.1 AT2G45260.1 AT3G08690.1 AT3G13460.1 AT3G16170.1 AT3G17000.1 AT3G22270.1 AT3G22630.1 AT3G24180.1 AT3G46220.1 AT3G53970.1 AT3G57090.1 AT3…
9.87109e-07	43	772	2.75782	Cellular macromolecule catabolic process	http://amigo.geneontology.org/amigo/term/GO:0044265	AT1G03140.1 AT1G11400.2 AT1G13060.1 AT1G14210.1 AT1G16190.1 AT1G16470.1 AT1G21720.1 AT1G29150.1 AT1G51710.1 AT1G61150.3 AT1G65650.1 AT1G68290.1 AT1G77440.1 AT2G16090.1 AT2G17200.1 AT2G25355.1 AT3G08690.1 AT3G13460.1 AT3G17000.1 AT3G22270.1 AT3G22630.1 AT3G46220.1 AT3G53970.1 AT3G58460.1 AT4G04180.1 AT4G08320.2 AT4G14800.1 AT4G15410.1 AT4G17510.1 AT4G31300.1 AT4G32940.1 AT4G33210.1 AT4G38630.1 AT5…
1.01226e-06	36	579	3.0785	Proteolysis involved in cellular protein catabolic process	http://amigo.geneontology.org/amigo/term/GO:0051603	AT1G13060.1 AT1G16190.1 AT1G16470.1 AT1G21720.1 AT1G29150.1 AT1G51710.1 AT1G61150.3 AT1G65650.1 AT1G77440.1 AT2G16090.1 AT2G17200.1 AT3G08690.1 AT3G17000.1 AT3G22630.1 AT3G46220.1 AT3G53970.1 AT3G58460.1 AT4G04180.1 AT4G08320.2 AT4G14800.1 AT4G15410.1 AT4G17510.1 AT4G31300.1 AT4G32940.1 AT4G33210.1 AT4G38630.1 AT5G06460.1 AT5G09900.1 AT5G14250.1 AT5G20620.1 AT5G23540.1 AT5G38470.1 AT5G41560.1 AT5…
1.29946e-06	36	588	3.03138	Cellular protein catabolic process	http://amigo.geneontology.org/amigo/term/GO:0044257	AT1G13060.1 AT1G16190.1 AT1G16470.1 AT1G21720.1 AT1G29150.1 AT1G51710.1 AT1G61150.3 AT1G65650.1 AT1G77440.1 AT2G16090.1 AT2G17200.1 AT3G08690.1 AT3G17000.1 AT3G22630.1 AT3G46220.1 AT3G53970.1 AT3G58460.1 AT4G04180.1 AT4G08320.2 AT4G14800.1 AT4G15410.1 AT4G17510.1 AT4G31300.1 AT4G32940.1 AT4G33210.1 AT4G38630.1 AT5G06460.1 AT5G09900.1 AT5G14250.1 AT5G20620.1 AT5G23540.1 AT5G38470.1 AT5G41560.1 AT5…
2.81911e-06	36	609	2.92685	Protein catabolic process	http://amigo.geneontology.org/amigo/term/GO:0030163	AT1G13060.1 AT1G16190.1 AT1G16470.1 AT1G21720.1 AT1G29150.1 AT1G51710.1 AT1G61150.3 AT1G65650.1 AT1G77440.1 AT2G16090.1 AT2G17200.1 AT3G08690.1 AT3G17000.1 AT3G22630.1 AT3G46220.1 AT3G53970.1 AT3G58460.1 AT4G04180.1 AT4G08320.2 AT4G14800.1 AT4G15410.1 AT4G17510.1 AT4G31300.1 AT4G32940.1 AT4G33210.1 AT4G38630.1 AT5G06460.1 AT5G09900.1 AT5G14250.1 AT5G20620.1 AT5G23540.1 AT5G38470.1 AT5G41560.1 AT5…
3.51126e-06	44	853	2.55399	Protein transport	http://amigo.geneontology.org/amigo/term/GO:0015031	AT1G02130.1 AT1G09270.1 AT1G27390.1 AT1G27970.1 AT1G67650.1 AT1G73030.1 AT1G73430.1 AT1G75760.1 AT1G79590.2 AT1G80670.1 AT2G02040.1 AT2G05630.1 AT2G32900.1 AT2G44100.1 AT2G45070.4 AT2G45140.1 AT2G46455.1 AT3G05040.1 AT3G09320.1 AT3G15380.1 AT3G16310.1 AT3G20920.1 AT3G51780.1 AT3G52190.1 AT3G59280.1 AT4G03320.1 AT4G08320.2 AT4G16143.1 AT4G24690.1 AT4G26780.1 AT4G27690.1 AT4G32150.1 AT4G32910.1 AT4…
3.59313e-06	54	1174	2.27741	Proteolysis	http://amigo.geneontology.org/amigo/term/GO:0006508	AT1G08700.1 AT1G11910.1 AT1G13060.1 AT1G16190.1 AT1G16470.1 AT1G21720.1 AT1G22920.1 AT1G29150.1 AT1G30600.1 AT1G51710.1 AT1G61150.3 AT1G65650.1 AT1G77440.1 AT2G05920.1 AT2G16090.1 AT2G17200.1 AT2G43510.1 AT3G02410.1 AT3G03380.1 AT3G08690.1 AT3G10410.1 AT3G12490.2 AT3G17000.1 AT3G22630.1 AT3G46220.1 AT3G53970.1 AT3G57810.2 AT3G58460.1 AT4G04180.1 AT4G08320.2 AT4G14110.1 AT4G14800.1 AT4G15410.1 AT4…
4.31148e-06	44	865	2.51856	Establishment of protein localization	http://amigo.geneontology.org/amigo/term/GO:0045184	AT1G02130.1 AT1G09270.1 AT1G27390.1 AT1G27970.1 AT1G67650.1 AT1G73030.1 AT1G73430.1 AT1G75760.1 AT1G79590.2 AT1G80670.1 AT2G02040.1 AT2G05630.1 AT2G32900.1 AT2G44100.1 AT2G45070.4 AT2G45140.1 AT2G46455.1 AT3G05040.1 AT3G09320.1 AT3G15380.1 AT3G16310.1 AT3G20920.1 AT3G51780.1 AT3G52190.1 AT3G59280.1 AT4G03320.1 AT4G08320.2 AT4G16143.1 AT4G24690.1 AT4G26780.1 AT4G27690.1 AT4G32150.1 AT4G32910.1 AT4…
5.16509e-06	73	1850	1.95374	Catabolic process	http://amigo.geneontology.org/amigo/term/GO:0009056	AT1G03140.1 AT1G06800.1 AT1G11400.2 AT1G13060.1 AT1G14210.1 AT1G14520.1 AT1G16190.1 AT1G16470.1 AT1G20630.1 AT1G21720.1 AT1G29150.1 AT1G51710.1 AT1G61150.3 AT1G65650.1 AT1G68290.1 AT1G72330.1 AT1G76150.1 AT1G77440.1 AT1G79550.2 AT2G05630.1 AT2G16090.1 AT2G17200.1 AT2G25355.1 AT2G36530.1 AT2G42790.1 AT2G45260.1 AT3G03310.1 AT3G08690.1 AT3G13460.1 AT3G16170.1 AT3G17000.1 AT3G22270.1 AT3G22630.1 AT3…
6.30115e-06	57	1304	2.16428	Macromolecule localization	http://amigo.geneontology.org/amigo/term/GO:0033036	AT1G02130.1 AT1G03140.1 AT1G06390.1 AT1G09270.1 AT1G10950.1 AT1G11400.2 AT1G27390.1 AT1G27970.1 AT1G47550.1 AT1G67650.1 AT1G73030.1 AT1G73430.1 AT1G75170.1 AT1G75760.1 AT1G79590.2 AT1G80670.1 AT2G02040.1 AT2G05630.1 AT2G25355.1 AT2G32900.1 AT2G38530.1 AT2G44100.1 AT2G45070.4 AT2G45140.1 AT2G46455.1 AT3G05040.1 AT3G09320.1 AT3G11620.2 AT3G15380.1 AT3G16310.1 AT3G20920.1 AT3G51780.1 AT3G52190.1 AT3…
7.91085e-06	66	1627	2.0085	Organic substance catabolic process	http://amigo.geneontology.org/amigo/term/GO:1901575	AT1G03140.1 AT1G06800.1 AT1G11400.2 AT1G13060.1 AT1G14210.1 AT1G14520.1 AT1G16190.1 AT1G16470.1 AT1G21720.1 AT1G29150.1 AT1G51710.1 AT1G61150.3 AT1G65650.1 AT1G68290.1 AT1G72330.1 AT1G76150.1 AT1G77440.1 AT1G79550.2 AT2G16090.1 AT2G17200.1 AT2G25355.1 AT2G36530.1 AT2G42790.1 AT3G03310.1 AT3G08690.1 AT3G13460.1 AT3G16170.1 AT3G17000.1 AT3G22270.1 AT3G22630.1 AT3G24180.1 AT3G46220.1 AT3G53970.1 AT3…
8.54858e-06	48	1023	2.32317	Protein localization	http://amigo.geneontology.org/amigo/term/GO:0008104	AT1G02130.1 AT1G06390.1 AT1G09270.1 AT1G10950.1 AT1G27390.1 AT1G27970.1 AT1G47550.1 AT1G67650.1 AT1G73030.1 AT1G73430.1 AT1G75760.1 AT1G79590.2 AT1G80670.1 AT2G02040.1 AT2G05630.1 AT2G32900.1 AT2G44100.1 AT2G45070.4 AT2G45140.1 AT2G46455.1 AT3G05040.1 AT3G09320.1 AT3G15380.1 AT3G16310.1 AT3G20920.1 AT3G51780.1 AT3G52190.1 AT3G59280.1 AT4G03320.1 AT4G08320.2 AT4G16143.1 AT4G24690.1 AT4G26780.1 AT4…
1.89925e-05	52	1186	2.17087	Nitrogen compound transport	http://amigo.geneontology.org/amigo/term/GO:0071705	AT1G02130.1 AT1G09270.1 AT1G11400.2 AT1G27390.1 AT1G27970.1 AT1G44750.2 AT1G67650.1 AT1G73030.1 AT1G73430.1 AT1G75760.1 AT1G79590.2 AT1G79900.1 AT1G80670.1 AT2G02040.1 AT2G05630.1 AT2G27810.1 AT2G32900.1 AT2G38120.1 AT2G44100.1 AT2G45070.4 AT2G45140.1 AT2G46455.1 AT3G05040.1 AT3G09320.1 AT3G15380.1 AT3G16310.1 AT3G20920.1 AT3G51780.1 AT3G52190.1 AT3G59280.1 AT4G03320.1 AT4G08320.2 AT4G16143.1 AT4…
2.08453e-05	23	323	3.52566	Proteasomal protein catabolic process	http://amigo.geneontology.org/amigo/term/GO:0010498	AT1G13060.1 AT1G16190.1 AT1G16470.1 AT1G21720.1 AT1G61150.3 AT1G77440.1 AT2G16090.1 AT3G22630.1 AT3G46220.1 AT3G53970.1 AT3G58460.1 AT4G04180.1 AT4G08320.2 AT4G14800.1 AT4G15410.1 AT4G31300.1 AT4G33210.1 AT4G38630.1 AT5G09900.1 AT5G23540.1 AT5G38470.1 AT5G41560.1 AT5G60250.1
2.08453e-05	22	297	3.6676	Proteasome-mediated ubiquitin-dependent protein catabolic process	http://amigo.geneontology.org/amigo/term/GO:0043161	AT1G13060.1 AT1G16190.1 AT1G16470.1 AT1G21720.1 AT1G61150.3 AT1G77440.1 AT2G16090.1 AT3G22630.1 AT3G46220.1 AT3G58460.1 AT4G04180.1 AT4G08320.2 AT4G14800.1 AT4G15410.1 AT4G31300.1 AT4G33210.1 AT4G38630.1 AT5G09900.1 AT5G23540.1 AT5G38470.1 AT5G41560.1 AT5G60250.1
2.08453e-05	60	1468	2.02367	Organic substance transport	http://amigo.geneontology.org/amigo/term/GO:0071702	AT1G02130.1 AT1G09270.1 AT1G11400.2 AT1G12600.1 AT1G27390.1 AT1G27970.1 AT1G44750.2 AT1G56070.1 AT1G67650.1 AT1G73030.1 AT1G73430.1 AT1G75170.1 AT1G75760.1 AT1G79590.2 AT1G79900.1 AT1G80670.1 AT2G02040.1 AT2G05630.1 AT2G27810.1 AT2G32900.1 AT2G38120.1 AT2G38530.1 AT2G44100.1 AT2G45070.4 AT2G45140.1 AT2G46455.1 AT3G05040.1 AT3G09320.1 AT3G15380.1 AT3G16310.1 AT3G20920.1 AT3G51780.1 AT3G52190.1 AT3…
2.08453e-05	45	965	2.30888	Macromolecule catabolic process	http://amigo.geneontology.org/amigo/term/GO:0009057	AT1G03140.1 AT1G11400.2 AT1G13060.1 AT1G14210.1 AT1G16190.1 AT1G16470.1 AT1G21720.1 AT1G29150.1 AT1G51710.1 AT1G61150.3 AT1G65650.1 AT1G68290.1 AT1G77440.1 AT2G16090.1 AT2G17200.1 AT2G25355.1 AT3G08690.1 AT3G13460.1 AT3G17000.1 AT3G22270.1 AT3G22630.1 AT3G46220.1 AT3G53970.1 AT3G58460.1 AT4G04180.1 AT4G08320.2 AT4G14800.1 AT4G15410.1 AT4G17510.1 AT4G24260.1 AT4G31300.1 AT4G32940.1 AT4G33210.1 AT4…
4.04988e-05	7	25	13.8635	Proteasomal ubiquitin-independent protein catabolic process	http://amigo.geneontology.org/amigo/term/GO:0010499	AT1G13060.1 AT1G16470.1 AT1G21720.1 AT1G77440.1 AT3G22630.1 AT4G14800.1 AT4G31300.1
4.04988e-05	44	959	2.27169	Protein modification by small protein conjugation or removal	http://amigo.geneontology.org/amigo/term/GO:0070647	AT1G22510.1 AT1G22920.1 AT1G23780.1 AT1G30440.1 AT1G51710.1 AT1G65650.1 AT1G66040.1 AT2G02870.1 AT2G16090.1 AT2G18600.1 AT2G18915.2 AT2G20330.1 AT2G39760.1 AT3G08690.1 AT3G15070.1 AT3G17000.1 AT3G19910.1 AT3G46220.1 AT3G57810.2 AT4G02680.1 AT4G10925.3 AT4G14110.1 AT4G17510.1 AT4G21350.1 AT4G22960.1 AT4G26430.1 AT4G28450.1 AT4G35910.1 AT5G05230.1 AT5G06460.1 AT5G10940.2 AT5G14250.1 AT5G18340.1 AT5…
6.4676e-05	51	1217	2.07489	Negative regulation of biological process	http://amigo.geneontology.org/amigo/term/GO:0048519	AT1G03140.1 AT1G03790.1 AT1G04550.2 AT1G11400.2 AT1G14900.1 AT1G19100.1 AT1G22730.1 AT1G22920.1 AT1G60170.1 AT1G73840.1 AT1G77470.1 AT2G16390.1 AT2G19540.1 AT2G22670.1 AT2G25355.1 AT2G26070.1 AT2G27040.1 AT2G28380.1 AT2G32900.1 AT2G42810.1 AT2G43510.1 AT2G45260.1 AT3G03380.1 AT3G05040.1 AT3G12490.2 AT3G13460.1 AT3G17000.1 AT3G19980.1 AT3G22270.1 AT3G48670.1 AT3G53970.1 AT3G59280.1 AT3G59380.1 AT4…
6.4676e-05	40	850	2.33	Organonitrogen compound catabolic process	http://amigo.geneontology.org/amigo/term/GO:1901565	AT1G13060.1 AT1G16190.1 AT1G16470.1 AT1G21720.1 AT1G29150.1 AT1G51710.1 AT1G61150.3 AT1G65650.1 AT1G72330.1 AT1G77440.1 AT2G16090.1 AT2G17200.1 AT3G08690.1 AT3G17000.1 AT3G22630.1 AT3G24180.1 AT3G46220.1 AT3G53970.1 AT3G58460.1 AT3G62130.1 AT4G04180.1 AT4G08320.2 AT4G14800.1 AT4G15410.1 AT4G17510.1 AT4G31300.1 AT4G32940.1 AT4G33210.1 AT4G38630.1 AT5G06460.1 AT5G09900.1 AT5G14250.1 AT5G20620.1 AT5…
0.000171068	37	791	2.31601	Negative regulation of metabolic process	http://amigo.geneontology.org/amigo/term/GO:0009892	AT1G03140.1 AT1G04550.2 AT1G11400.2 AT1G14900.1 AT1G19100.1 AT1G22730.1 AT1G60170.1 AT1G73840.1 AT2G16390.1 AT2G22670.1 AT2G25355.1 AT2G27040.1 AT2G28380.1 AT2G42810.1 AT2G43510.1 AT2G45260.1 AT3G03380.1 AT3G05040.1 AT3G12490.2 AT3G13460.1 AT3G22270.1 AT3G48670.1 AT3G53970.1 AT3G59280.1 AT4G11130.1 AT4G13850.3 AT4G13940.1 AT4G28910.2 AT5G05440.1 AT5G06950.1 AT5G10940.2 AT5G12980.1 AT5G14620.1 AT5…
0.000171068	21	317	3.28001	Response to cadmium ion	http://amigo.geneontology.org/amigo/term/GO:0046686	AT1G02130.1 AT1G04410.1 AT1G07590.1 AT1G13060.1 AT1G20630.1 AT1G29150.1 AT1G54270.1 AT2G36530.1 AT2G42810.1 AT2G46280.1 AT3G13920.1 AT3G48670.1 AT3G58610.1 AT4G14800.1 AT4G22670.1 AT4G25100.2 AT5G11170.1 AT5G11200.1 AT5G13420.1 AT5G20010.1 AT5G20020.1
0.000171068	16	194	4.08351	Mitochondrion organization	http://amigo.geneontology.org/amigo/term/GO:0007005	AT1G03860.1 AT1G10865.1 AT1G27390.1 AT1G79010.1 AT2G46455.1 AT3G57090.1 AT3G59280.1 AT4G03240.1 AT4G26780.1 AT4G27585.1 AT4G36580.1 AT4G39740.1 AT5G25450.1 AT5G61500.1 AT5G64400.1 AT5G67490.1
0.00024639	21	326	3.18946	Protein localization to organelle	http://amigo.geneontology.org/amigo/term/GO:0033365	AT1G09270.1 AT1G27390.1 AT1G27970.1 AT1G67650.1 AT1G75760.1 AT2G45070.4 AT2G46455.1 AT3G16310.1 AT3G20920.1 AT3G59280.1 AT4G03320.1 AT4G08320.2 AT4G16143.1 AT4G24690.1 AT4G26780.1 AT4G32910.1 AT4G38790.1 AT5G20010.1 AT5G20020.1 AT5G55190.1 AT5G61970.1
0.000248974	35	742	2.3355	Intracellular transport	http://amigo.geneontology.org/amigo/term/GO:0046907	AT1G02130.1 AT1G09270.1 AT1G27390.1 AT1G27970.1 AT1G67650.1 AT1G73030.1 AT1G73430.1 AT1G79590.2 AT1G80670.1 AT2G32900.1 AT2G42810.1 AT2G45070.4 AT2G45140.1 AT2G46455.1 AT3G05040.1 AT3G09320.1 AT3G16310.1 AT3G20920.1 AT3G51780.1 AT3G52190.1 AT3G59280.1 AT4G03320.1 AT4G08320.2 AT4G16143.1 AT4G24690.1 AT4G26780.1 AT4G27690.1 AT4G32910.1 AT5G04850.1 AT5G08690.1 AT5G16880.2 AT5G20010.1 AT5G20020.1 AT5…
0.000275543	35	747	2.31986	Cellular macromolecule localization	http://amigo.geneontology.org/amigo/term/GO:0070727	AT1G03140.1 AT1G09270.1 AT1G10950.1 AT1G27390.1 AT1G27970.1 AT1G47550.1 AT1G67650.1 AT1G73430.1 AT1G75760.1 AT1G79590.2 AT2G25355.1 AT2G32900.1 AT2G45070.4 AT2G45140.1 AT2G46455.1 AT3G05040.1 AT3G09320.1 AT3G16310.1 AT3G20920.1 AT3G51780.1 AT3G59280.1 AT4G03320.1 AT4G08320.2 AT4G16143.1 AT4G24690.1 AT4G26780.1 AT4G27690.1 AT4G32910.1 AT4G38790.1 AT5G16880.2 AT5G20010.1 AT5G20020.1 AT5G35160.2 AT5…
0.000275543	19	278	3.38395	Establishment of protein localization to organelle	http://amigo.geneontology.org/amigo/term/GO:0072594	AT1G09270.1 AT1G27390.1 AT1G27970.1 AT1G67650.1 AT2G45070.4 AT2G46455.1 AT3G16310.1 AT3G20920.1 AT3G59280.1 AT4G03320.1 AT4G08320.2 AT4G16143.1 AT4G24690.1 AT4G26780.1 AT4G32910.1 AT5G20010.1 AT5G20020.1 AT5G55190.1 AT5G61970.1
0.000435663	28	544	2.54844	Intracellular protein transport	http://amigo.geneontology.org/amigo/term/GO:0006886	AT1G09270.1 AT1G27390.1 AT1G27970.1 AT1G67650.1 AT1G73430.1 AT1G79590.2 AT2G32900.1 AT2G45070.4 AT2G45140.1 AT2G46455.1 AT3G05040.1 AT3G09320.1 AT3G16310.1 AT3G20920.1 AT3G51780.1 AT3G59280.1 AT4G03320.1 AT4G08320.2 AT4G16143.1 AT4G24690.1 AT4G26780.1 AT4G27690.1 AT4G32910.1 AT5G16880.2 AT5G20010.1 AT5G20020.1 AT5G55190.1 AT5G61970.1
0.000471184	43	1038	2.0511	Cellular localization	http://amigo.geneontology.org/amigo/term/GO:0051641	AT1G02130.1 AT1G03140.1 AT1G09270.1 AT1G10950.1 AT1G27390.1 AT1G27970.1 AT1G47550.1 AT1G67650.1 AT1G73030.1 AT1G73430.1 AT1G75760.1 AT1G79590.2 AT1G80670.1 AT2G25355.1 AT2G32900.1 AT2G42810.1 AT2G45070.4 AT2G45140.1 AT2G46455.1 AT3G05040.1 AT3G09320.1 AT3G16310.1 AT3G20920.1 AT3G51780.1 AT3G52190.1 AT3G59280.1 AT4G03320.1 AT4G08320.2 AT4G16143.1 AT4G24690.1 AT4G26780.1 AT4G27690.1 AT4G32910.1 AT4…
0.000518586	24	433	2.74434	Response to metal ion	http://amigo.geneontology.org/amigo/term/GO:0010038	AT1G02130.1 AT1G04410.1 AT1G07590.1 AT1G13060.1 AT1G16470.1 AT1G20630.1 AT1G29150.1 AT1G54270.1 AT2G36530.1 AT2G42810.1 AT2G46280.1 AT3G13920.1 AT3G48670.1 AT3G58610.1 AT4G14800.1 AT4G22670.1 AT4G25100.2 AT4G31300.1 AT5G06370.1 AT5G11170.1 AT5G11200.1 AT5G13420.1 AT5G20010.1 AT5G20020.1
0.000518586	7	38	9.12073	Cytoplasmic translational initiation	http://amigo.geneontology.org/amigo/term/GO:0002183	AT1G54270.1 AT2G46280.1 AT3G13920.1 AT3G22860.1 AT4G18330.1 AT4G20980.1 AT5G19485.1
0.000518586	33	709	2.30453	Cellular protein localization	http://amigo.geneontology.org/amigo/term/GO:0034613	AT1G09270.1 AT1G10950.1 AT1G27390.1 AT1G27970.1 AT1G47550.1 AT1G67650.1 AT1G73430.1 AT1G75760.1 AT1G79590.2 AT2G32900.1 AT2G45070.4 AT2G45140.1 AT2G46455.1 AT3G05040.1 AT3G09320.1 AT3G16310.1 AT3G20920.1 AT3G51780.1 AT3G59280.1 AT4G03320.1 AT4G08320.2 AT4G16143.1 AT4G24690.1 AT4G26780.1 AT4G27690.1 AT4G32910.1 AT4G38790.1 AT5G16880.2 AT5G20010.1 AT5G20020.1 AT5G35160.2 AT5G55190.1 AT5G61970.1
0.00061315	20	325	3.04693	Posttranscriptional regulation of gene expression	http://amigo.geneontology.org/amigo/term/GO:0010608	AT1G11400.2 AT1G22730.1 AT1G69410.1 AT1G73840.1 AT2G16390.1 AT2G25355.1 AT2G27040.1 AT2G28380.1 AT2G36660.1 AT3G13460.1 AT3G22270.1 AT4G11130.1 AT4G13940.1 AT4G18330.1 AT5G12980.1 AT5G18110.1 AT5G23570.1 AT5G39850.1 AT5G43810.1 AT5G63190.1
0.00061315	8	54	7.33519	Protein import into nucleus	http://amigo.geneontology.org/amigo/term/GO:0006606	AT1G09270.1 AT1G27970.1 AT3G16310.1 AT4G16143.1 AT4G32910.1 AT5G20010.1 AT5G20020.1 AT5G55190.1
0.00062038	12	129	4.60582	Aerobic respiration	http://amigo.geneontology.org/amigo/term/GO:0009060	AT1G04410.1 AT1G22840.1 AT1G79010.1 AT1G79550.2 AT2G42790.1 AT4G03240.1 AT4G37830.1 AT5G08690.1 AT5G13440.1 AT5G25450.1 AT5G65165.1 AT5G67490.1
0.000725615	11	111	4.90665	Nuclear transport	http://amigo.geneontology.org/amigo/term/GO:0051169	AT1G09270.1 AT1G27970.1 AT1G80670.1 AT2G42810.1 AT3G05040.1 AT3G16310.1 AT4G16143.1 AT4G32910.1 AT5G20010.1 AT5G20020.1 AT5G55190.1
0.000725615	35	792	2.18805	Establishment of localization in cell	http://amigo.geneontology.org/amigo/term/GO:0051649	AT1G02130.1 AT1G09270.1 AT1G27390.1 AT1G27970.1 AT1G67650.1 AT1G73030.1 AT1G73430.1 AT1G79590.2 AT1G80670.1 AT2G32900.1 AT2G42810.1 AT2G45070.4 AT2G45140.1 AT2G46455.1 AT3G05040.1 AT3G09320.1 AT3G16310.1 AT3G20920.1 AT3G51780.1 AT3G52190.1 AT3G59280.1 AT4G03320.1 AT4G08320.2 AT4G16143.1 AT4G24690.1 AT4G26780.1 AT4G27690.1 AT4G32910.1 AT5G04850.1 AT5G08690.1 AT5G16880.2 AT5G20010.1 AT5G20020.1 AT5…
0.000725615	11	111	4.90665	Nucleocytoplasmic transport	http://amigo.geneontology.org/amigo/term/GO:0006913	AT1G09270.1 AT1G27970.1 AT1G80670.1 AT2G42810.1 AT3G05040.1 AT3G16310.1 AT4G16143.1 AT4G32910.1 AT5G20010.1 AT5G20020.1 AT5G55190.1
0.000751408	29	601	2.38912	Regulation of cellular protein metabolic process	http://amigo.geneontology.org/amigo/term/GO:0032268	AT1G11400.2 AT1G22730.1 AT1G25490.1 AT1G69410.1 AT2G16090.1 AT2G16390.1 AT2G20330.1 AT2G25355.1 AT2G27040.1 AT2G36660.1 AT2G39760.1 AT2G43510.1 AT3G12490.2 AT3G13460.1 AT3G22270.1 AT3G44600.1 AT3G46220.1 AT3G48530.1 AT3G53970.1 AT4G18330.1 AT5G05440.1 AT5G12980.1 AT5G18110.1 AT5G19680.1 AT5G39850.1 AT5G41560.1 AT5G43810.1 AT5G60250.1 AT5G63190.1
0.000797537	8	57	6.94913	Import into nucleus	http://amigo.geneontology.org/amigo/term/GO:0051170	AT1G09270.1 AT1G27970.1 AT3G16310.1 AT4G16143.1 AT4G32910.1 AT5G20010.1 AT5G20020.1 AT5G55190.1
0.00096802	10	95	5.21185	Protein modification by small protein removal	http://amigo.geneontology.org/amigo/term/GO:0070646	AT1G22920.1 AT1G51710.1 AT1G65650.1 AT3G57810.2 AT4G14110.1 AT4G17510.1 AT4G22960.1 AT4G26430.1 AT5G14250.1 AT5G23540.1
0.00135239	29	623	2.30476	Regulation of protein metabolic process	http://amigo.geneontology.org/amigo/term/GO:0051246	AT1G11400.2 AT1G22730.1 AT1G25490.1 AT1G69410.1 AT2G16090.1 AT2G16390.1 AT2G20330.1 AT2G25355.1 AT2G27040.1 AT2G36660.1 AT2G39760.1 AT2G43510.1 AT3G12490.2 AT3G13460.1 AT3G22270.1 AT3G44600.1 AT3G46220.1 AT3G48530.1 AT3G53970.1 AT4G18330.1 AT5G05440.1 AT5G12980.1 AT5G18110.1 AT5G19680.1 AT5G39850.1 AT5G41560.1 AT5G43810.1 AT5G60250.1 AT5G63190.1
0.00138064	39	962	2.00727	Response to inorganic substance	http://amigo.geneontology.org/amigo/term/GO:0010035	AT1G02130.1 AT1G04410.1 AT1G07590.1 AT1G11650.2 AT1G13060.1 AT1G16470.1 AT1G20630.1 AT1G29150.1 AT1G54270.1 AT2G36530.1 AT2G38530.1 AT2G42810.1 AT2G46280.1 AT3G12490.2 AT3G13920.1 AT3G17000.1 AT3G48670.1 AT3G50980.1 AT3G58610.1 AT3G59380.1 AT4G03240.1 AT4G13850.3 AT4G14800.1 AT4G22670.1 AT4G25100.2 AT4G31300.1 AT5G06370.1 AT5G11170.1 AT5G11200.1 AT5G13030.1 AT5G13420.1 AT5G13780.1 AT5G16470.1 AT5…
0.00138064	8	62	6.38872	Oxidative phosphorylation	http://amigo.geneontology.org/amigo/term/GO:0006119	AT1G22840.1 AT1G79010.1 AT1G79550.2 AT4G37830.1 AT5G08690.1 AT5G13440.1 AT5G25450.1 AT5G65165.1
0.00138962	12	143	4.1549	Protein import	http://amigo.geneontology.org/amigo/term/GO:0017038	AT1G09270.1 AT1G27390.1 AT1G27970.1 AT3G16310.1 AT3G59280.1 AT4G03320.1 AT4G16143.1 AT4G26780.1 AT4G32910.1 AT5G20010.1 AT5G20020.1 AT5G55190.1
0.00152858	13	168	3.83133	Localization within membrane	http://amigo.geneontology.org/amigo/term/GO:0051668	AT1G10950.1 AT1G27390.1 AT1G47550.1 AT1G67650.1 AT2G45070.4 AT2G46455.1 AT3G09320.1 AT3G20920.1 AT3G51780.1 AT4G08320.2 AT5G09810.1 AT5G35160.2 AT5G61970.1
0.00162874	8	64	6.18907	Protein localization to nucleus	http://amigo.geneontology.org/amigo/term/GO:0034504	AT1G09270.1 AT1G27970.1 AT3G16310.1 AT4G16143.1 AT4G32910.1 AT5G20010.1 AT5G20020.1 AT5G55190.1
0.00178055	32	737	2.1498	Negative regulation of macromolecule metabolic process	http://amigo.geneontology.org/amigo/term/GO:0010605	AT1G03140.1 AT1G04550.2 AT1G11400.2 AT1G14900.1 AT1G19100.1 AT1G22730.1 AT1G60170.1 AT1G73840.1 AT2G16390.1 AT2G22670.1 AT2G25355.1 AT2G27040.1 AT2G28380.1 AT2G43510.1 AT3G05040.1 AT3G12490.2 AT3G13460.1 AT3G22270.1 AT3G48670.1 AT3G53970.1 AT4G11130.1 AT4G13850.3 AT4G13940.1 AT4G28910.2 AT5G05440.1 AT5G06950.1 AT5G12980.1 AT5G14620.1 AT5G19680.1 AT5G23570.1 AT5G43810.1 AT5G63190.1
0.00178055	4	11	18.0046	Protein deneddylation	http://amigo.geneontology.org/amigo/term/GO:0000338	AT1G22920.1 AT4G14110.1 AT4G26430.1 AT5G14250.1
0.00271486	3	5	29.7075	Leaf formation	http://amigo.geneontology.org/amigo/term/GO:0010338	AT1G73590.1 AT3G44600.1 AT5G50320.1
0.00271486	19	342	2.7507	Negative regulation of gene expression	http://amigo.geneontology.org/amigo/term/GO:0010629	AT1G03140.1 AT1G11400.2 AT1G19100.1 AT1G60170.1 AT1G73840.1 AT2G16390.1 AT2G25355.1 AT2G27040.1 AT2G28380.1 AT3G05040.1 AT3G13460.1 AT3G22270.1 AT3G48670.1 AT4G11130.1 AT4G13940.1 AT5G12980.1 AT5G14620.1 AT5G23570.1 AT5G43810.1
0.00271486	7	52	6.66515	Heterochromatin assembly	http://amigo.geneontology.org/amigo/term/GO:0031507	AT1G19100.1 AT1G60170.1 AT2G16390.1 AT2G27040.1 AT2G28380.1 AT4G11130.1 AT4G13940.1
0.00271486	12	155	3.83323	Cellular respiration	http://amigo.geneontology.org/amigo/term/GO:0045333	AT1G04410.1 AT1G22840.1 AT1G79010.1 AT1G79550.2 AT2G42790.1 AT4G03240.1 AT4G37830.1 AT5G08690.1 AT5G13440.1 AT5G25450.1 AT5G65165.1 AT5G67490.1
0.00317085	13	183	3.51728	Gene silencing	http://amigo.geneontology.org/amigo/term/GO:0016458	AT1G19100.1 AT1G60170.1 AT1G73840.1 AT2G16390.1 AT2G27040.1 AT2G28380.1 AT3G05040.1 AT3G48670.1 AT4G11130.1 AT4G13940.1 AT5G14620.1 AT5G23570.1 AT5G43810.1
0.00343561	6	38	7.81777	Mitochondrial ATP synthesis coupled electron transport	http://amigo.geneontology.org/amigo/term/GO:0042775	AT1G22840.1 AT1G79010.1 AT4G37830.1 AT5G13440.1 AT5G25450.1 AT5G65165.1
0.00359249	9	93	4.79154	RNA localization	http://amigo.geneontology.org/amigo/term/GO:0006403	AT1G03140.1 AT1G11400.2 AT1G80670.1 AT2G25355.1 AT3G05040.1 AT3G16310.1 AT4G32910.1 AT5G11170.1 AT5G11200.1
0.00365237	7	55	6.3016	Heterochromatin organization	http://amigo.geneontology.org/amigo/term/GO:0070828	AT1G19100.1 AT1G60170.1 AT2G16390.1 AT2G27040.1 AT2G28380.1 AT4G11130.1 AT4G13940.1
0.00420683	8	75	5.28134	DNA methylation or demethylation	http://amigo.geneontology.org/amigo/term/GO:0044728	AT1G05910.1 AT1G11780.1 AT1G66040.1 AT2G16390.1 AT2G27040.1 AT3G17310.1 AT3G48670.1 AT5G14620.1
0.00432327	6	40	7.42688	Aerobic electron transport chain	http://amigo.geneontology.org/amigo/term/GO:0019646	AT1G22840.1 AT1G79010.1 AT4G37830.1 AT5G13440.1 AT5G25450.1 AT5G65165.1
0.00471067	3	6	24.7563	COP9 signalosome assembly	http://amigo.geneontology.org/amigo/term/GO:0010387	AT1G22920.1 AT4G14110.1 AT4G26430.1
0.00479808	11	143	3.80866	Protein localization to membrane	http://amigo.geneontology.org/amigo/term/GO:0072657	AT1G10950.1 AT1G27390.1 AT1G67650.1 AT2G45070.4 AT2G46455.1 AT3G09320.1 AT3G20920.1 AT3G51780.1 AT4G08320.2 AT5G35160.2 AT5G61970.1
0.00520983	8	78	5.07821	DNA modification	http://amigo.geneontology.org/amigo/term/GO:0006304	AT1G05910.1 AT1G11780.1 AT1G66040.1 AT2G16390.1 AT2G27040.1 AT3G17310.1 AT3G48670.1 AT5G14620.1
0.00554971	14	223	3.10841	Regulation of translation	http://amigo.geneontology.org/amigo/term/GO:0006417	AT1G11400.2 AT1G22730.1 AT1G69410.1 AT2G25355.1 AT2G27040.1 AT2G36660.1 AT3G13460.1 AT3G22270.1 AT4G18330.1 AT5G12980.1 AT5G18110.1 AT5G39850.1 AT5G43810.1 AT5G63190.1
0.00562617	34	866	1.94391	Protein modification by small protein conjugation	http://amigo.geneontology.org/amigo/term/GO:0032446	AT1G22510.1 AT1G23780.1 AT1G30440.1 AT1G66040.1 AT2G02870.1 AT2G16090.1 AT2G18600.1 AT2G18915.2 AT2G20330.1 AT2G39760.1 AT3G08690.1 AT3G15070.1 AT3G17000.1 AT3G19910.1 AT3G46220.1 AT4G02680.1 AT4G10925.3 AT4G21350.1 AT4G28450.1 AT4G35910.1 AT5G05230.1 AT5G06460.1 AT5G10940.2 AT5G18340.1 AT5G19000.1 AT5G20620.1 AT5G21010.1 AT5G45360.1 AT5G48170.1 AT5G56150.1 AT5G58787.1 AT5G60170.2 AT5G60250.1 AT5…
0.00563408	7	60	5.77646	Negative regulation of gene expression, epigenetic	http://amigo.geneontology.org/amigo/term/GO:0045814	AT1G19100.1 AT1G60170.1 AT2G16390.1 AT2G27040.1 AT2G28380.1 AT4G11130.1 AT4G13940.1
0.00609741	14	226	3.06715	Regulation of cellular amide metabolic process	http://amigo.geneontology.org/amigo/term/GO:0034248	AT1G11400.2 AT1G22730.1 AT1G69410.1 AT2G25355.1 AT2G27040.1 AT2G36660.1 AT3G13460.1 AT3G22270.1 AT4G18330.1 AT5G12980.1 AT5G18110.1 AT5G39850.1 AT5G43810.1 AT5G63190.1
0.00661622	12	175	3.39515	Energy derivation by oxidation of organic compounds	http://amigo.geneontology.org/amigo/term/GO:0015980	AT1G04410.1 AT1G22840.1 AT1G79010.1 AT1G79550.2 AT2G42790.1 AT4G03240.1 AT4G37830.1 AT5G08690.1 AT5G13440.1 AT5G25450.1 AT5G65165.1 AT5G67490.1
0.00680646	13	202	3.18645	Protein phosphopantetheinylation	http://amigo.geneontology.org/amigo/term/GO:0018215	AT1G51710.1 AT1G65650.1 AT2G18600.1 AT2G38960.3 AT3G02410.1 AT3G09320.1 AT3G46220.1 AT3G57810.2 AT3G59380.1 AT4G17510.1 AT4G22960.1 AT5G06460.1 AT5G23540.1
0.00725719	8	83	4.77229	Anatomical structure arrangement	http://amigo.geneontology.org/amigo/term/GO:0048532	AT1G73590.1 AT2G34710.1 AT3G44600.1 AT4G32880.1 AT5G05980.1 AT5G43810.1 AT5G46700.1 AT5G65700.1
0.00868352	7	65	5.33212	Protein localization to endoplasmic reticulum	http://amigo.geneontology.org/amigo/term/GO:0070972	AT1G67650.1 AT1G75760.1 AT2G45070.4 AT3G20920.1 AT4G08320.2 AT4G38790.1 AT5G61970.1
0.0101302	6	48	6.18907	Mitochondrial respiratory chain complex assembly	http://amigo.geneontology.org/amigo/term/GO:0033108	AT1G10865.1 AT1G79010.1 AT2G46455.1 AT4G39740.1 AT5G25450.1 AT5G67490.1
0.0107236	5	32	7.73634	DNA methylation-dependent heterochromatin assembly	http://amigo.geneontology.org/amigo/term/GO:0006346	AT1G19100.1 AT1G60170.1 AT2G16390.1 AT2G27040.1 AT4G13940.1
0.0110323	7	68	5.09688	Xylem and phloem pattern formation	http://amigo.geneontology.org/amigo/term/GO:0010051	AT1G04550.2 AT1G19850.1 AT1G73590.1 AT2G32280.1 AT3G15380.1 AT3G44600.1 AT5G46700.1
0.013501	30	772	1.92406	Protein-containing complex subunit organization	http://amigo.geneontology.org/amigo/term/GO:0043933	AT1G03140.1 AT1G10865.1 AT1G11400.2 AT1G14900.1 AT1G22920.1 AT1G29150.1 AT1G60170.1 AT1G69410.1 AT1G79010.1 AT2G46280.1 AT2G46455.1 AT3G16310.1 AT3G22860.1 AT3G52190.1 AT4G04180.1 AT4G13850.3 AT4G14110.1 AT4G18330.1 AT4G20980.1 AT4G22670.1 AT4G24440.1 AT4G24690.1 AT4G26430.1 AT4G27585.1 AT4G38630.1 AT4G39740.1 AT5G25450.1 AT5G45990.1 AT5G48950.2 AT5G67490.1
0.013501	9	115	3.87489	Establishment of protein localization to membrane	http://amigo.geneontology.org/amigo/term/GO:0090150	AT1G27390.1 AT1G67650.1 AT2G45070.4 AT2G46455.1 AT3G09320.1 AT3G20920.1 AT3G51780.1 AT4G08320.2 AT5G61970.1
0.0143606	6	52	5.71299	ATP synthesis coupled electron transport	http://amigo.geneontology.org/amigo/term/GO:0042773	AT1G22840.1 AT1G79010.1 AT4G37830.1 AT5G13440.1 AT5G25450.1 AT5G65165.1
0.0143606	6	52	5.71299	DNA alkylation	http://amigo.geneontology.org/amigo/term/GO:0006305	AT1G66040.1 AT2G16390.1 AT2G27040.1 AT3G17310.1 AT3G48670.1 AT5G14620.1
0.0143606	6	52	5.71299	DNA methylation	http://amigo.geneontology.org/amigo/term/GO:0006306	AT1G66040.1 AT2G16390.1 AT2G27040.1 AT3G17310.1 AT3G48670.1 AT5G14620.1
0.0164537	12	197	3.01599	Seedling development	http://amigo.geneontology.org/amigo/term/GO:0090351	AT1G03790.1 AT1G08970.2 AT1G54830.1 AT1G60170.1 AT1G73030.1 AT4G13850.3 AT4G34460.1 AT4G38630.1 AT5G09810.1 AT5G58440.1 AT5G66730.1 AT5G67360.1
0.0172771	10	145	3.41466	Gene silencing by RNA	http://amigo.geneontology.org/amigo/term/GO:0031047	AT1G19100.1 AT1G73840.1 AT2G16390.1 AT2G27040.1 AT2G28380.1 AT3G05040.1 AT3G48670.1 AT4G11130.1 AT5G23570.1 AT5G43810.1
0.0186633	5	37	6.69088	Ketone biosynthetic process	http://amigo.geneontology.org/amigo/term/GO:0042181	AT2G20360.1 AT2G30920.1 AT3G24200.1 AT5G10730.1 AT5G48950.2
0.0186633	5	37	6.69088	Quinone metabolic process	http://amigo.geneontology.org/amigo/term/GO:1901661	AT2G20360.1 AT2G30920.1 AT3G24200.1 AT5G10730.1 AT5G48950.2
0.0186633	5	37	6.69088	Quinone biosynthetic process	http://amigo.geneontology.org/amigo/term/GO:1901663	AT2G20360.1 AT2G30920.1 AT3G24200.1 AT5G10730.1 AT5G48950.2
0.019809	31	833	1.8426	Protein ubiquitination	http://amigo.geneontology.org/amigo/term/GO:0016567	AT1G22510.1 AT1G23780.1 AT1G30440.1 AT1G66040.1 AT2G02870.1 AT2G16090.1 AT2G18600.1 AT2G18915.2 AT2G20330.1 AT2G39760.1 AT3G08690.1 AT3G15070.1 AT3G17000.1 AT3G19910.1 AT4G02680.1 AT4G10925.3 AT4G21350.1 AT4G28450.1 AT5G05230.1 AT5G06460.1 AT5G10940.2 AT5G18340.1 AT5G19000.1 AT5G20620.1 AT5G21010.1 AT5G45360.1 AT5G48170.1 AT5G56150.1 AT5G58787.1 AT5G60170.2 AT5G60250.1
0.0202659	7	77	4.50114	Protein targeting to membrane	http://amigo.geneontology.org/amigo/term/GO:0006612	AT1G67650.1 AT2G45070.4 AT3G09320.1 AT3G20920.1 AT3G51780.1 AT4G08320.2 AT5G61970.1
0.0215917	9	125	3.5649	Plant organ formation	http://amigo.geneontology.org/amigo/term/GO:1905393	AT1G22920.1 AT1G73590.1 AT2G22670.1 AT2G38120.1 AT3G44600.1 AT4G33210.1 AT4G35910.1 AT4G38630.1 AT5G50320.1
0.0224764	4	23	8.61088	Ubiquinone metabolic process	http://amigo.geneontology.org/amigo/term/GO:0006743	AT2G20360.1 AT2G30920.1 AT3G24200.1 AT5G10730.1
0.0224764	4	23	8.61088	Ubiquinone biosynthetic process	http://amigo.geneontology.org/amigo/term/GO:0006744	AT2G20360.1 AT2G30920.1 AT3G24200.1 AT5G10730.1
0.0244213	2	3	33.0084	Histone-serine phosphorylation	http://amigo.geneontology.org/amigo/term/GO:0035404	AT2G25880.1 AT4G32830.1
0.0244213	2	3	33.0084	Histone H3-S10 phosphorylation	http://amigo.geneontology.org/amigo/term/GO:0043987	AT2G25880.1 AT4G32830.1
0.0244213	3	11	13.5034	Production of siRNA involved in gene silencing by small RNA	http://amigo.geneontology.org/amigo/term/GO:0070919	AT2G27040.1 AT2G28380.1 AT4G11130.1
0.0248743	35	999	1.73467	Cellular response to hormone stimulus	http://amigo.geneontology.org/amigo/term/GO:0032870	AT1G04550.2 AT1G06390.1 AT1G08970.2 AT1G19850.1 AT1G25490.1 AT1G30330.1 AT1G54830.1 AT1G73590.1 AT2G22670.1 AT2G26070.1 AT2G38120.1 AT2G47520.1 AT3G14230.1 AT3G19100.1 AT3G53970.1 AT3G56850.1 AT3G59280.1 AT3G59380.1 AT3G61630.1 AT4G00210.1 AT4G02680.1 AT4G17980.1 AT4G28910.2 AT4G34460.1 AT5G05440.1 AT5G10940.2 AT5G41560.1 AT5G46700.1 AT5G48170.1 AT5G50320.1 AT5G54510.1 AT5G58787.1 AT5G60410.1 AT5…
0.0260241	13	241	2.6708	Cellular response to auxin stimulus	http://amigo.geneontology.org/amigo/term/GO:0071365	AT1G04550.2 AT1G19850.1 AT1G25490.1 AT1G30330.1 AT1G73590.1 AT2G22670.1 AT2G38120.1 AT3G53970.1 AT3G59280.1 AT4G17980.1 AT5G46700.1 AT5G50320.1 AT5G54510.1
0.0260241	9	130	3.42779	Translational initiation	http://amigo.geneontology.org/amigo/term/GO:0006413	AT1G54270.1 AT1G69410.1 AT2G46280.1 AT3G13920.1 AT3G22860.1 AT4G18330.1 AT4G20980.1 AT5G18110.1 AT5G19485.1
0.0260241	12	212	2.8026	Pattern specification process	http://amigo.geneontology.org/amigo/term/GO:0007389	AT1G04550.2 AT1G19850.1 AT1G22920.1 AT1G73030.1 AT1G73590.1 AT2G32280.1 AT2G34710.1 AT3G05040.1 AT3G15380.1 AT3G44600.1 AT5G46700.1 AT5G50320.1
0.0269999	50	1593	1.55407	Response to hormone	http://amigo.geneontology.org/amigo/term/GO:0009725	AT1G04550.2 AT1G06390.1 AT1G08970.2 AT1G19850.1 AT1G20630.1 AT1G22920.1 AT1G25490.1 AT1G30330.1 AT1G54830.1 AT1G73590.1 AT2G14835.1 AT2G22670.1 AT2G26070.1 AT2G35550.2 AT2G36530.1 AT2G38120.1 AT2G47520.1 AT3G02410.1 AT3G14230.1 AT3G19100.1 AT3G50980.1 AT3G53970.1 AT3G56850.1 AT3G59280.1 AT3G59380.1 AT3G61630.1 AT4G00210.1 AT4G02680.1 AT4G14110.1 AT4G14430.1 AT4G17980.1 AT4G28910.2 AT4G32150.1 AT4…
0.0269999	14	273	2.5391	Response to extracellular stimulus	http://amigo.geneontology.org/amigo/term/GO:0009991	AT1G15460.1 AT1G20630.1 AT1G22730.1 AT2G05630.1 AT3G17000.1 AT3G24120.1 AT3G52190.1 AT4G34460.1 AT5G18200.1 AT5G19000.1 AT5G21010.1 AT5G47060.1 AT5G60410.1 AT5G63190.1
0.0269999	7	83	4.17576	Nucleic acid transport	http://amigo.geneontology.org/amigo/term/GO:0050657	AT1G11400.2 AT1G80670.1 AT3G05040.1 AT3G16310.1 AT4G32910.1 AT5G11170.1 AT5G11200.1
0.0269999	7	83	4.17576	RNA transport	http://amigo.geneontology.org/amigo/term/GO:0050658	AT1G11400.2 AT1G80670.1 AT3G05040.1 AT3G16310.1 AT4G32910.1 AT5G11170.1 AT5G11200.1
0.0269999	7	83	4.17576	Establishment of RNA localization	http://amigo.geneontology.org/amigo/term/GO:0051236	AT1G11400.2 AT1G80670.1 AT3G05040.1 AT3G16310.1 AT4G32910.1 AT5G11170.1 AT5G11200.1
0.0273473	5	42	5.89435	Protein targeting to ER	http://amigo.geneontology.org/amigo/term/GO:0045047	AT1G67650.1 AT2G45070.4 AT3G20920.1 AT4G08320.2 AT5G61970.1
0.0273473	3	12	12.3781	Mitochondrial electron transport, ubiquinol to cytochrome c	http://amigo.geneontology.org/amigo/term/GO:0006122	AT1G22840.1 AT5G13440.1 AT5G25450.1
0.0273473	29	789	1.81985	Negative regulation of cellular process	http://amigo.geneontology.org/amigo/term/GO:0048523	AT1G04550.2 AT1G14900.1 AT1G22730.1 AT2G19540.1 AT2G22670.1 AT2G25355.1 AT2G26070.1 AT2G32900.1 AT2G42810.1 AT2G43510.1 AT2G45260.1 AT3G03380.1 AT3G12490.2 AT3G13460.1 AT3G17000.1 AT3G22270.1 AT3G53970.1 AT3G59280.1 AT3G59380.1 AT4G13850.3 AT4G28910.2 AT5G05440.1 AT5G06950.1 AT5G10940.2 AT5G12980.1 AT5G19680.1 AT5G41560.1 AT5G52240.1 AT5G63190.1
0.0273473	7	84	4.12605	Process utilizing autophagic mechanism	http://amigo.geneontology.org/amigo/term/GO:0061919	AT2G05630.1 AT2G45260.1 AT3G57090.1 AT4G15410.1 AT4G24690.1 AT5G50230.1 AT5G61500.1
0.0273473	5	42	5.89435	Establishment of protein localization to endoplasmic reticulum	http://amigo.geneontology.org/amigo/term/GO:0072599	AT1G67650.1 AT2G45070.4 AT3G20920.1 AT4G08320.2 AT5G61970.1
0.0273473	13	245	2.6272	Protein targeting	http://amigo.geneontology.org/amigo/term/GO:0006605	AT1G27390.1 AT1G67650.1 AT2G45070.4 AT2G45140.1 AT3G09320.1 AT3G20920.1 AT3G51780.1 AT3G59280.1 AT4G03320.1 AT4G08320.2 AT4G24690.1 AT4G26780.1 AT5G61970.1
0.0273473	7	84	4.12605	Autophagy	http://amigo.geneontology.org/amigo/term/GO:0006914	AT2G05630.1 AT2G45260.1 AT3G57090.1 AT4G15410.1 AT4G24690.1 AT5G50230.1 AT5G61500.1
0.0278776	22	540	2.01718	Negative regulation of cellular metabolic process	http://amigo.geneontology.org/amigo/term/GO:0031324	AT1G04550.2 AT1G14900.1 AT1G22730.1 AT2G22670.1 AT2G25355.1 AT2G42810.1 AT2G43510.1 AT2G45260.1 AT3G03380.1 AT3G12490.2 AT3G13460.1 AT3G22270.1 AT3G53970.1 AT3G59280.1 AT4G13850.3 AT4G28910.2 AT5G05440.1 AT5G06950.1 AT5G10940.2 AT5G12980.1 AT5G19680.1 AT5G63190.1
0.0283956	50	1606	1.54149	Post-embryonic development	http://amigo.geneontology.org/amigo/term/GO:0009791	AT1G03790.1 AT1G08970.2 AT1G19850.1 AT1G22920.1 AT1G25350.1 AT1G27650.1 AT1G30330.1 AT1G54830.1 AT1G60170.1 AT1G73030.1 AT1G73590.1 AT2G18915.2 AT2G22670.1 AT2G32280.1 AT2G34710.1 AT2G38120.1 AT2G41945.2 AT2G44900.1 AT2G46080.1 AT3G05040.1 AT3G07020.2 AT3G12140.2 AT3G15380.1 AT3G19980.1 AT3G28730.1 AT3G44600.1 AT3G51780.1 AT3G60830.1 AT3G61630.1 AT4G03240.1 AT4G13345.1 AT4G13850.3 AT4G13940.1 AT4…
0.029461	26	685	1.87931	Protein-containing complex assembly	http://amigo.geneontology.org/amigo/term/GO:0065003	AT1G03140.1 AT1G10865.1 AT1G14900.1 AT1G22920.1 AT1G29150.1 AT1G60170.1 AT1G79010.1 AT2G46280.1 AT2G46455.1 AT3G22860.1 AT3G52190.1 AT4G04180.1 AT4G14110.1 AT4G18330.1 AT4G20980.1 AT4G22670.1 AT4G24440.1 AT4G24690.1 AT4G26430.1 AT4G27585.1 AT4G38630.1 AT4G39740.1 AT5G25450.1 AT5G45990.1 AT5G48950.2 AT5G67490.1
0.0300089	7	86	4.03009	Regulation of gene expression, epigenetic	http://amigo.geneontology.org/amigo/term/GO:0040029	AT1G19100.1 AT1G60170.1 AT2G16390.1 AT2G27040.1 AT2G28380.1 AT4G11130.1 AT4G13940.1
0.0330427	6	65	4.57039	Nuclear export	http://amigo.geneontology.org/amigo/term/GO:0051168	AT1G80670.1 AT3G05040.1 AT4G32910.1 AT5G20010.1 AT5G20020.1 AT5G55190.1
0.033154	3	13	11.426	NLS-bearing protein import into nucleus	http://amigo.geneontology.org/amigo/term/GO:0006607	AT1G09270.1 AT3G16310.1 AT4G16143.1
0.0333851	7	88	3.9385	Regulation of cellular response to stress	http://amigo.geneontology.org/amigo/term/GO:0080135	AT1G19100.1 AT1G32870.1 AT2G19540.1 AT3G48670.1 AT4G31300.1 AT5G18200.1 AT5G18340.1
0.034671	18	415	2.14753	Response to auxin	http://amigo.geneontology.org/amigo/term/GO:0009733	AT1G04550.2 AT1G19850.1 AT1G22920.1 AT1G25490.1 AT1G30330.1 AT1G73590.1 AT2G22670.1 AT2G38120.1 AT3G53970.1 AT3G59280.1 AT4G14430.1 AT4G17980.1 AT4G32880.1 AT4G38630.1 AT5G09810.1 AT5G46700.1 AT5G50320.1 AT5G54510.1
0.0366227	50	1631	1.51786	Response to endogenous stimulus	http://amigo.geneontology.org/amigo/term/GO:0009719	AT1G04550.2 AT1G06390.1 AT1G08970.2 AT1G19850.1 AT1G20630.1 AT1G22920.1 AT1G25490.1 AT1G30330.1 AT1G54830.1 AT1G73590.1 AT2G14835.1 AT2G22670.1 AT2G26070.1 AT2G35550.2 AT2G36530.1 AT2G38120.1 AT2G47520.1 AT3G02410.1 AT3G14230.1 AT3G19100.1 AT3G50980.1 AT3G53970.1 AT3G56850.1 AT3G59280.1 AT3G59380.1 AT3G61630.1 AT4G00210.1 AT4G02680.1 AT4G14110.1 AT4G14430.1 AT4G17980.1 AT4G28910.2 AT4G32150.1 AT4…
0.0371714	35	1038	1.6695	Cellular response to endogenous stimulus	http://amigo.geneontology.org/amigo/term/GO:0071495	AT1G04550.2 AT1G06390.1 AT1G08970.2 AT1G19850.1 AT1G25490.1 AT1G30330.1 AT1G54830.1 AT1G73590.1 AT2G22670.1 AT2G26070.1 AT2G38120.1 AT2G47520.1 AT3G14230.1 AT3G19100.1 AT3G53970.1 AT3G56850.1 AT3G59280.1 AT3G59380.1 AT3G61630.1 AT4G00210.1 AT4G02680.1 AT4G17980.1 AT4G28910.2 AT4G34460.1 AT5G05440.1 AT5G10940.2 AT5G41560.1 AT5G46700.1 AT5G48170.1 AT5G50320.1 AT5G54510.1 AT5G58787.1 AT5G60410.1 AT5…
0.0372186	2	4	24.7563	Ubiquinone-6 metabolic process	http://amigo.geneontology.org/amigo/term/GO:1901004	AT2G20360.1 AT5G10730.1
0.0372186	2	4	24.7563	Ubiquinone-6 biosynthetic process	http://amigo.geneontology.org/amigo/term/GO:1901006	AT2G20360.1 AT5G10730.1
0.0382937	10	170	2.9125	Seed germination	http://amigo.geneontology.org/amigo/term/GO:0009845	AT1G03790.1 AT1G08970.2 AT1G54830.1 AT1G60170.1 AT4G13850.3 AT4G34460.1 AT4G38630.1 AT5G09810.1 AT5G66730.1 AT5G67360.1
0.0382937	6	68	4.36875	Respiratory electron transport chain	http://amigo.geneontology.org/amigo/term/GO:0022904	AT1G22840.1 AT1G79010.1 AT4G37830.1 AT5G13440.1 AT5G25450.1 AT5G65165.1
0.0382937	3	14	10.6098	Mitochondrial cytochrome c oxidase assembly	http://amigo.geneontology.org/amigo/term/GO:0033617	AT1G10865.1 AT2G46455.1 AT4G39740.1
0.0382937	3	14	10.6098	Respiratory chain complex IV assembly	http://amigo.geneontology.org/amigo/term/GO:0008535	AT1G10865.1 AT2G46455.1 AT4G39740.1
0.0383527	55	1845	1.47598	Organelle organization	http://amigo.geneontology.org/amigo/term/GO:0006996	AT1G03860.1 AT1G08460.1 AT1G10865.1 AT1G14510.1 AT1G14900.1 AT1G16970.1 AT1G19100.1 AT1G27390.1 AT1G60170.1 AT1G64740.1 AT1G66040.1 AT1G73430.1 AT1G79010.1 AT1G79590.2 AT1G79890.1 AT1G80670.1 AT2G16390.1 AT2G17870.1 AT2G25880.1 AT2G27040.1 AT2G28380.1 AT2G32900.1 AT2G36530.1 AT2G45140.1 AT2G46455.1 AT3G11200.1 AT3G16310.1 AT3G22270.1 AT3G28730.1 AT3G52190.1 AT3G57090.1 AT3G59280.1 AT3G60830.1 AT4…
0.0387995	33	968	1.68793	Cellular component assembly	http://amigo.geneontology.org/amigo/term/GO:0022607	AT1G03140.1 AT1G10865.1 AT1G14900.1 AT1G22920.1 AT1G29150.1 AT1G60170.1 AT1G79010.1 AT2G46280.1 AT2G46455.1 AT3G02210.1 AT3G22270.1 AT3G22860.1 AT3G52190.1 AT4G03240.1 AT4G04180.1 AT4G12130.1 AT4G14110.1 AT4G15410.1 AT4G18330.1 AT4G20980.1 AT4G22670.1 AT4G24440.1 AT4G24690.1 AT4G26430.1 AT4G27585.1 AT4G38630.1 AT4G39740.1 AT5G25450.1 AT5G45990.1 AT5G48950.2 AT5G50230.1 AT5G61500.1 AT5G67490.1
0.0411216	23	600	1.89798	Cellular protein-containing complex assembly	http://amigo.geneontology.org/amigo/term/GO:0034622	AT1G03140.1 AT1G10865.1 AT1G14900.1 AT1G22920.1 AT1G29150.1 AT1G60170.1 AT1G79010.1 AT2G46280.1 AT2G46455.1 AT3G22860.1 AT4G04180.1 AT4G14110.1 AT4G18330.1 AT4G20980.1 AT4G24440.1 AT4G24690.1 AT4G26430.1 AT4G27585.1 AT4G38630.1 AT4G39740.1 AT5G25450.1 AT5G45990.1 AT5G67490.1
0.0414775	10	173	2.862	ATP metabolic process	http://amigo.geneontology.org/amigo/term/GO:0046034	AT1G22840.1 AT1G79010.1 AT1G79550.2 AT2G36530.1 AT4G37830.1 AT5G08690.1 AT5G13440.1 AT5G25450.1 AT5G50850.1 AT5G65165.1
0.0427028	34	1015	1.65855	Anatomical structure morphogenesis	http://amigo.geneontology.org/amigo/term/GO:0009653	AT1G22920.1 AT1G65650.1 AT1G73430.1 AT1G73590.1 AT1G79500.3 AT2G17870.1 AT2G22670.1 AT2G27230.2 AT2G32280.1 AT2G34710.1 AT2G38120.1 AT3G05040.1 AT3G08840.2 AT3G15070.1 AT3G15380.1 AT3G44600.1 AT3G59380.1 AT3G60830.1 AT4G14430.1 AT4G28910.2 AT4G32880.1 AT4G33210.1 AT4G34460.1 AT4G35910.1 AT4G38630.1 AT5G05980.1 AT5G09810.1 AT5G43810.1 AT5G46700.1 AT5G50320.1 AT5G54510.1 AT5G60410.1 AT5G65700.1 AT5…
0.0427028	10	174	2.84555	Regionalization	http://amigo.geneontology.org/amigo/term/GO:0003002	AT1G04550.2 AT1G19850.1 AT1G22920.1 AT1G73590.1 AT2G32280.1 AT2G34710.1 AT3G05040.1 AT3G15380.1 AT3G44600.1 AT5G46700.1
0.0427028	19	462	2.03623	Plant organ morphogenesis	http://amigo.geneontology.org/amigo/term/GO:1905392	AT1G22920.1 AT1G73590.1 AT2G22670.1 AT2G27230.2 AT2G32280.1 AT2G38120.1 AT3G05040.1 AT3G15070.1 AT3G44600.1 AT4G14430.1 AT4G28910.2 AT4G34460.1 AT4G35910.1 AT4G38630.1 AT5G05980.1 AT5G09810.1 AT5G46700.1 AT5G50320.1 AT5G65710.1
0.0436346	15	329	2.25741	Chromatin organization	http://amigo.geneontology.org/amigo/term/GO:0006325	AT1G08460.1 AT1G14510.1 AT1G14900.1 AT1G19100.1 AT1G60170.1 AT1G66040.1 AT2G16390.1 AT2G27040.1 AT2G28380.1 AT3G11200.1 AT3G60830.1 AT4G11130.1 AT4G13940.1 AT4G38495.1 AT5G26040.2
0.0441607	6	71	4.18416	Meristem structural organization	http://amigo.geneontology.org/amigo/term/GO:0009933	AT2G34710.1 AT3G44600.1 AT4G32880.1 AT5G43810.1 AT5G46700.1 AT5G65700.1
0.0458674	32	944	1.67839	Hormone-mediated signaling pathway	http://amigo.geneontology.org/amigo/term/GO:0009755	AT1G04550.2 AT1G06390.1 AT1G08970.2 AT1G19850.1 AT1G25490.1 AT1G30330.1 AT1G54830.1 AT1G73590.1 AT2G22670.1 AT2G26070.1 AT2G38120.1 AT2G47520.1 AT3G14230.1 AT3G19100.1 AT3G56850.1 AT3G59280.1 AT3G59380.1 AT3G61630.1 AT4G00210.1 AT4G02680.1 AT4G28910.2 AT4G34460.1 AT5G05440.1 AT5G10940.2 AT5G41560.1 AT5G46700.1 AT5G48170.1 AT5G50320.1 AT5G54510.1 AT5G60410.1 AT5G65700.1 AT5G66730.1
0.046875	4	31	6.38872	Leaf vascular tissue pattern formation	http://amigo.geneontology.org/amigo/term/GO:0010305	AT1G19850.1 AT2G32280.1 AT3G44600.1 AT5G46700.1
0.0493772	54	1834	1.45784	Small molecule metabolic process	http://amigo.geneontology.org/amigo/term/GO:0044281	AT1G04410.1 AT1G09420.1 AT1G14520.1 AT1G25350.1 AT1G49820.1 AT1G72330.1 AT1G75330.1 AT1G76150.1 AT1G77590.1 AT1G77670.1 AT1G79500.3 AT1G79550.2 AT1G79900.1 AT2G14835.1 AT2G20360.1 AT2G30920.1 AT2G31360.1 AT2G35040.1 AT2G36530.1 AT2G42790.1 AT2G42910.1 AT2G43360.1 AT2G43980.1 AT3G02630.1 AT3G10030.1 AT3G16170.1 AT3G24200.1 AT3G25900.1 AT3G48530.1 AT3G57550.1 AT3G58610.1 AT3G59890.1 AT3G62130.1 AT4…
0.0493772	6	73	4.06952	MRNA transport	http://amigo.geneontology.org/amigo/term/GO:0051028	AT1G11400.2 AT1G80670.1 AT3G16310.1 AT4G32910.1 AT5G11170.1 AT5G11200.1
0.0498238	40	1265	1.56561	Cellular response to stress	http://amigo.geneontology.org/amigo/term/GO:0033554	AT1G11780.1 AT1G11800.1 AT1G16190.1 AT1G16970.1 AT1G19100.1 AT1G20630.1 AT1G32870.1 AT1G60170.1 AT1G77470.1 AT2G05630.1 AT2G19540.1 AT2G20330.1 AT2G39760.1 AT2G47520.1 AT3G04880.1 AT3G17000.1 AT3G24120.1 AT3G28730.1 AT3G46220.1 AT3G48670.1 AT3G52190.1 AT3G58460.1 AT4G04180.1 AT4G08320.2 AT4G25100.2 AT4G31300.1 AT4G34460.1 AT4G38630.1 AT5G06460.1 AT5G06950.1 AT5G16470.1 AT5G18200.1 AT5G18340.1 AT5…
