# Supplementary material for: Regulation of regeneration in Arabidopsis thaliana
Source: aBIOTECH. 2023 Nov 22;4(4):332–51. doi: 10.1007/s42994-023-00121-9 (PMC10721781; doi:10.1007/s42994-023-00121-9)
Supplement: Supplementary file 11 — Supplementary file11 (XLSX 132 kb) [file 42994_2023_121_MOESM11_ESM.xlsx]

## Sheet: AT_sorted_CCGs_with_annotations
Supplemental Table 7. The numbers of TFs in Subnetworks 1, 12, and 17 a CCG belongs to. Note that only CCGs of more than four TFs in three subnetworks are shown). CCG, coexpressed and coregulated gene of a TF
1. nonTF CCGs that are of five or more TFs in Subnetwork 1, 12, and 17 (Rows 4 to 546).
CCG	TFs in Subnetwork 1	TFs in Subnetwork 12	TFs in Subnetwork 17	Total TFs	Short_description	Curator_summary	Computational_description	Gene Name	Full Form Gene Name	Is this CCG a TF?	Is this CCG itself in a Subnetwork?
AT5G38160.1	37			37	Bifunctional inhibitor/lipid-transfer protein/seed storage 2S albumin superfamily protein	---	Bifunctional inhibitor/lipid-transfer protein/seed storage 2S albumin superfamily protein; FUNCTIONS IN: lipid binding; INVOLVED IN: lipid transport; LOCATED IN: endomembrane system; EXPRESSED IN: pollen tube; CONTAINS InterPro DOMAIN/s: Bifunctional inhibitor/plant lipid transfer protein/seed storage (InterPro:IPR016140), Plant lipid transfer protein/seed storage/trypsin-alpha amylase inhibitor …	---	---	nonTF	No
AT3G14362.1		36		36	ROTUNDIFOLIA like 10	ROT4 is expressed in the shoot apex and young leaves of wild-type plants, consistent with a role for ROT4 in controlling polarity-dependent cell proliferation during wild-type leaf morphogenesis.	ROTUNDIFOLIA like 10 (RTFL10); CONTAINS InterPro DOMAIN/s: DVL (InterPro:IPR012552); BEST Arabidopsis thaliana protein match is: ROTUNDIFOLIA like 9 (TAIR:AT1G53708.1); Has 125 Blast hits to 125 proteins in 11 species: Archae - 0; Bacteria - 0; Metazoa - 0; Fungi - 0; Plants - 125; Viruses - 0; Other Eukaryotes - 0 (source: NCBI BLink).	ROT10	ROTUNDIFOLIA like 10	nonTF	No
AT5G46640.1		31	5	36	AT hook motif DNA-binding family protein	---	AT hook motif DNA-binding family protein; FUNCTIONS IN: DNA binding; EXPRESSED IN: 19 plant structures; EXPRESSED DURING: 6 growth stages; CONTAINS InterPro DOMAIN/s: Protein of unknown function DUF296 (InterPro:IPR005175), AT hook, DNA-binding motif (InterPro:IPR017956); BEST Arabidopsis thaliana protein match is: AT hook motif DNA-binding family protein (TAIR:AT4G17950.1); Has 1807 Blast hits t…	---	---	nonTF	No
AT1G42560.1	35			35	Seven transmembrane MLO family protein	A member of a large family of seven-transmembrane domain proteins specific to plants, homologs of the barley mildew resistance locus o (MLO) protein. The Arabidopsis genome contains 15 genes encoding MLO proteins, with localization in plasma membrane. Phylogenetic analysis revealed four clades of closely-related AtMLO genes. ATMLO9 belongs to the clade III, with AtMLO5, AtMLO7, AtMLO8, and AtMLO1…	MILDEW RESISTANCE LOCUS O 9 (MLO9); FUNCTIONS IN: calmodulin binding; INVOLVED IN: cell death, defense response; LOCATED IN: integral to membrane, plasma membrane; EXPRESSED IN: 8 plant structures; EXPRESSED DURING: 4 anthesis, petal differentiation and expansion stage; CONTAINS InterPro DOMAIN/s: Mlo-related protein (InterPro:IPR004326); BEST Arabidopsis thaliana protein match is: Seven transmem…	MLO9	MILDEW RESISTANCE LOCUS O 9	nonTF	No
AT5G38180.1	34			34	Bifunctional inhibitor/lipid-transfer protein/seed storage 2S albumin superfamily protein	---	Bifunctional inhibitor/lipid-transfer protein/seed storage 2S albumin superfamily protein; FUNCTIONS IN: lipid binding; INVOLVED IN: lipid transport; LOCATED IN: endomembrane system; CONTAINS InterPro DOMAIN/s: Bifunctional inhibitor/plant lipid transfer protein/seed storage (InterPro:IPR016140), Plant lipid transfer protein/seed storage/trypsin-alpha amylase inhibitor (InterPro:IPR003612), Plant…	---	---	nonTF	No
AT2G42000.2	34			34	Plant EC metallothionein-like protein, family 15	It is involved in the early develoment of the embryo and in the accumulation of metal ions especially Zn in the seeds.	Plant EC metallothionein-like protein, family 15; FUNCTIONS IN: zinc ion binding; INVOLVED IN: biological_process unknown; CONTAINS InterPro DOMAIN/s: Plant EC metallothionein-like protein, family 15 (InterPro:IPR000316); BEST Arabidopsis thaliana protein match is: Plant EC metallothionein-like protein, family 15 (TAIR:AT2G23240.2).	AtMT4a	Arabidopsis thaliana metallothionein 4a	nonTF	No
AT2G38900.2	34			34	Serine protease inhibitor, potato inhibitor I-type family protein	Predicted to encode a PR (pathogenesis-related) peptide that belongs to the PR-6 proteinase inhibitor family. Six putative PR-6-type protein encoding genes are found in Arabidopsis: At2g38900, At2g38870, At5g43570, At5g43580, At3g50020 and At3g46860.	Serine protease inhibitor, potato inhibitor I-type family protein; FUNCTIONS IN: serine-type endopeptidase inhibitor activity; INVOLVED IN: response to wounding, defense response; LOCATED IN: endomembrane system; EXPRESSED IN: embryo; EXPRESSED DURING: C globular stage; CONTAINS InterPro DOMAIN/s: Proteinase inhibitor I13, potato inhibitor I (InterPro:IPR000864); BEST Arabidopsis thaliana protein…	---	---	nonTF	No
AT5G38197.1	34			34	Bifunctional inhibitor/lipid-transfer protein/seed storage 2S albumin superfamily protein	Encodes a Protease inhibitor/seed storage/LTP family protein	Bifunctional inhibitor/lipid-transfer protein/seed storage 2S albumin superfamily protein; INVOLVED IN: lipid transport; LOCATED IN: endomembrane system; CONTAINS InterPro DOMAIN/s: Bifunctional inhibitor/plant lipid transfer protein/seed storage (InterPro:IPR016140), Plant lipid transfer protein/seed storage/trypsin-alpha amylase inhibitor (InterPro:IPR003612), Plant lipid transfer protein/hydro…	---	---	nonTF	No
AT5G24950.1	33			33	cytochrome P450, family 71, subfamily A, polypeptide 15	putative cytochrome P450	cytochrome P450, family 71, subfamily A, polypeptide 15 (CYP71A15); FUNCTIONS IN: electron carrier activity, monooxygenase activity, iron ion binding, oxygen binding, heme binding; INVOLVED IN: oxidation reduction; LOCATED IN: endomembrane system; EXPRESSED IN: male gametophyte, cultured cell; EXPRESSED DURING: L mature pollen stage, M germinated pollen stage; CONTAINS InterPro DOMAIN/s: Cytochro…	CYP71A15	cytochrome P450, family 71, subfamily A, polypeptide 15	nonTF	No
AT2G19320.1	33			33	---	---	unknown protein; Has 9 Blast hits to 9 proteins in 4 species: Archae - 0; Bacteria - 0; Metazoa - 0; Fungi - 0; Plants - 9; Viruses - 0; Other Eukaryotes - 0 (source: NCBI BLink).	---	---	nonTF	No
AT3G29260.1	33			33	NAD(P)-binding Rossmann-fold superfamily protein	---	NAD(P)-binding Rossmann-fold superfamily protein; FUNCTIONS IN: oxidoreductase activity, binding, catalytic activity; INVOLVED IN: oxidation reduction, metabolic process; LOCATED IN: cellular_component unknown; CONTAINS InterPro DOMAIN/s: NAD(P)-binding domain (InterPro:IPR016040), Polyketide synthase/Fatty acid synthase, KR (InterPro:IPR020842), Glucose/ribitol dehydrogenase (InterPro:IPR002347)…	---	---	nonTF	No
AT5G38195.1	33			33	Bifunctional inhibitor/lipid-transfer protein/seed storage 2S albumin superfamily protein	---	Bifunctional inhibitor/lipid-transfer protein/seed storage 2S albumin superfamily protein; FUNCTIONS IN: lipid binding; INVOLVED IN: lipid transport; LOCATED IN: endomembrane system; CONTAINS InterPro DOMAIN/s: Bifunctional inhibitor/plant lipid transfer protein/seed storage (InterPro:IPR016140), Plant lipid transfer protein/seed storage/trypsin-alpha amylase inhibitor (InterPro:IPR003612), Plant…	---	---	nonTF	No
AT1G05577.1		12	21	33	EnDUF966 domain containing protein.	Encodes a DUF966 domain containing protein that is expressed during embryogenesis in the apical-lateral plasma membrane. SOK1 can form homodimers and it's polar localization of SOK1 depends on N terminal domains within the protein. Misexpression of SOK1 or delocalization alters cell division planes	CONTAINS InterPro DOMAIN/s: Protein of unknown function DUF966 (InterPro:IPR010369), Uncharacterised conserved protein UCP031043 (InterPro:IPR021182); BEST Arabidopsis thaliana protein match is: Domain of unknown function (DUF966) (TAIR:AT5G59790.1); Has 167 Blast hits to 166 proteins in 16 species: Archae - 0; Bacteria - 0; Metazoa - 0; Fungi - 0; Plants - 166; Viruses - 0; Other Eukaryotes - 1 …	SOK!	---	nonTF	No
AT5G38170.1	32			32	Bifunctional inhibitor/lipid-transfer protein/seed storage 2S albumin superfamily protein	---	Bifunctional inhibitor/lipid-transfer protein/seed storage 2S albumin superfamily protein; FUNCTIONS IN: lipid binding; INVOLVED IN: lipid transport; LOCATED IN: endomembrane system; EXPRESSED IN: sperm cell; CONTAINS InterPro DOMAIN/s: Bifunctional inhibitor/plant lipid transfer protein/seed storage (InterPro:IPR016140), Plant lipid transfer protein/seed storage/trypsin-alpha amylase inhibitor (…	---	---	nonTF	No
AT1G32710.1	32			32	Cytochrome c oxidase, subunit Vib family protein	---	Cytochrome c oxidase, subunit Vib family protein; FUNCTIONS IN: cytochrome-c oxidase activity; LOCATED IN: mitochondrion; CONTAINS InterPro DOMAIN/s: Cytochrome c oxidase, subunit VIb (InterPro:IPR003213); BEST Arabidopsis thaliana protein match is: cytochrome C oxidase 6B (TAIR:AT1G22450.1); Has 415 Blast hits to 415 proteins in 150 species: Archae - 0; Bacteria - 0; Metazoa - 155; Fungi - 117; …	---	---	nonTF	No
AT1G63320.1	32			32	Pentatricopeptide repeat (PPR) superfamily protein	---	Pentatricopeptide repeat (PPR) superfamily protein; CONTAINS InterPro DOMAIN/s: Pentatricopeptide repeat (InterPro:IPR002885); BEST Arabidopsis thaliana protein match is: Pentatricopeptide repeat (PPR) superfamily protein (TAIR:AT1G63080.1); Has 41413 Blast hits to 11056 proteins in 262 species: Archae - 6; Bacteria - 23; Metazoa - 203; Fungi - 327; Plants - 39906; Viruses - 0; Other Eukaryotes -…	---	---	nonTF	No
AT1G28640.1	32			32	GDSL-like Lipase/Acylhydrolase superfamily protein	---	GDSL-like Lipase/Acylhydrolase superfamily protein; FUNCTIONS IN: lipase activity, hydrolase activity, acting on ester bonds, carboxylesterase activity; INVOLVED IN: glycerol biosynthetic process, lipid metabolic process; LOCATED IN: endomembrane system; CONTAINS InterPro DOMAIN/s: Lipase, GDSL (InterPro:IPR001087); BEST Arabidopsis thaliana protein match is: GDSL-like Lipase/Acylhydrolase superf…	---	---	nonTF	No
AT2G38900.1	32			32	Serine protease inhibitor, potato inhibitor I-type family protein	Predicted to encode a PR (pathogenesis-related) peptide that belongs to the PR-6 proteinase inhibitor family. Six putative PR-6-type protein encoding genes are found in Arabidopsis: At2g38900, At2g38870, At5g43570, At5g43580, At3g50020 and At3g46860.	Serine protease inhibitor, potato inhibitor I-type family protein; FUNCTIONS IN: serine-type endopeptidase inhibitor activity; INVOLVED IN: response to wounding, defense response; EXPRESSED IN: embryo; EXPRESSED DURING: C globular stage; CONTAINS InterPro DOMAIN/s: Proteinase inhibitor I13, potato inhibitor I (InterPro:IPR000864); BEST Arabidopsis thaliana protein match is: Serine protease inhibi…	---	---	nonTF	No
AT3G05300.1	32			32	Cytidine/deoxycytidylate deaminase family protein	---	Cytidine/deoxycytidylate deaminase family protein; FUNCTIONS IN: hydrolase activity, zinc ion binding, catalytic activity; INVOLVED IN: biological_process unknown; LOCATED IN: cellular_component unknown; CONTAINS InterPro DOMAIN/s: APOBEC/CMP deaminase, zinc-binding (InterPro:IPR016192), CMP/dCMP deaminase, zinc-binding (InterPro:IPR002125), Cytidine deaminase-like (InterPro:IPR016193); BEST Arab…	---	---	nonTF	No
AT2G42000.1	32			32	Plant EC metallothionein-like protein, family 15	It is involved in the early develoment of the embryo and in the accumulation of metal ions especially Zn in the seeds.	Plant EC metallothionein-like protein, family 15; FUNCTIONS IN: zinc ion binding; INVOLVED IN: biological_process unknown; CONTAINS InterPro DOMAIN/s: Plant EC metallothionein-like protein, family 15 (InterPro:IPR000316); BEST Arabidopsis thaliana protein match is: Plant EC metallothionein-like protein, family 15 (TAIR:AT2G23240.2); Has 260 Blast hits to 219 proteins in 71 species: Archae - 0; Ba…	AtMT4a	Arabidopsis thaliana metallothionein 4a	nonTF	No
AT3G48270.1	32			32	cytochrome P450, family 71, subfamily A, polypeptide 26	putative cytochrome P450	cytochrome P450, family 71, subfamily A, polypeptide 26 (CYP71A26); FUNCTIONS IN: electron carrier activity, monooxygenase activity, iron ion binding, oxygen binding, heme binding; INVOLVED IN: oxidation reduction; CONTAINS InterPro DOMAIN/s: Cytochrome P450 (InterPro:IPR001128), Cytochrome P450, conserved site (InterPro:IPR017972), Cytochrome P450, E-class, group I (InterPro:IPR002401); BEST Ara…	CYP71A26	cytochrome P450, family 71, subfamily A, polypeptide 26	nonTF	No
AT1G27570.2	32			32	phosphatidylinositol 3- and 4-kinase family protein	---	phosphatidylinositol 3- and 4-kinase family protein; FUNCTIONS IN: inositol or phosphatidylinositol kinase activity, phosphotransferase activity, alcohol group as acceptor; INVOLVED IN: biological_process unknown; LOCATED IN: cellular_component unknown; EXPRESSED IN: sperm cell; CONTAINS InterPro DOMAIN/s: Phosphatidylinositol 3-/4-kinase, catalytic (InterPro:IPR000403), Protein of unknown functi…	---	---	nonTF	No
AT1G17010.1	32			32	2-oxoglutarate (2OG) and Fe(II)-dependent oxygenase superfamily protein	---	2-oxoglutarate (2OG) and Fe(II)-dependent oxygenase superfamily protein; FUNCTIONS IN: oxidoreductase activity, acting on paired donors, with incorporation or reduction of molecular oxygen, 2-oxoglutarate as one donor, and incorporation of one atom each of oxygen into both donors, oxidoreductase activity, iron ion binding; INVOLVED IN: oxidation reduction, flavonoid biosynthetic process; LOCATED …	---	---	nonTF	No
AT1G27570.1	32			32	phosphatidylinositol 3- and 4-kinase family protein	---	phosphatidylinositol 3- and 4-kinase family protein; FUNCTIONS IN: inositol or phosphatidylinositol kinase activity, binding, phosphotransferase activity, alcohol group as acceptor; INVOLVED IN: biological_process unknown; LOCATED IN: cellular_component unknown; EXPRESSED IN: sperm cell; CONTAINS InterPro DOMAIN/s: Phosphatidylinositol 3-/4-kinase, catalytic (InterPro:IPR000403), Armadillo-type f…	---	---	nonTF	No
AT2G05330.1	1	29	2	32	BTB/POZ domain-containing protein	---	BTB/POZ domain-containing protein; CONTAINS InterPro DOMAIN/s: BTB/POZ (InterPro:IPR013069), BTB/POZ fold (InterPro:IPR011333), Kelch related (InterPro:IPR013089), BTB/POZ-like (InterPro:IPR000210); BEST Arabidopsis thaliana protein match is: BTB/POZ domain-containing protein (TAIR:AT5G48510.1); Has 688 Blast hits to 688 proteins in 73 species: Archae - 0; Bacteria - 0; Metazoa - 321; Fungi - 0; …	---	---	nonTF	No
AT3G20590.1		31	1	32	Late embryogenesis abundant (LEA) hydroxyproline-rich glycoprotein family	---	Late embryogenesis abundant (LEA) hydroxyproline-rich glycoprotein family; CONTAINS InterPro DOMAIN/s: Late embryogenesis abundant protein, group 2 (InterPro:IPR004864); BEST Arabidopsis thaliana protein match is: Late embryogenesis abundant (LEA) hydroxyproline-rich glycoprotein family (TAIR:AT3G20600.1); Has 472 Blast hits to 472 proteins in 22 species: Archae - 0; Bacteria - 0; Metazoa - 0; Fu…	---	---	nonTF	No
AT2G34870.1	31			31	hydroxyproline-rich glycoprotein family protein	---	maternal effect embryo arrest 26 (MEE26); FUNCTIONS IN: molecular_function unknown; INVOLVED IN: embryo development ending in seed dormancy; LOCATED IN: endomembrane system; EXPRESSED IN: 10 plant structures; EXPRESSED DURING: 4 anthesis, C globular stage, petal differentiation and expansion stage; BEST Arabidopsis thaliana protein match is: Glycine-rich protein family (TAIR:AT3G02670.1); Has 235…	MEE26	maternal effect embryo arrest 26	nonTF	No
AT2G03830.1		31		31	ROOT MERISTEM GROWTH FACTOR 8	Encodes a root meristem growth factor (RGF). Belongs to a family of functionally redundant homologous peptides that are secreted, tyrosine-sulfated, and expressed mainly in the stem cell area and the innermost layer of central columella cells. RGFs are required for maintenance of the root stem cell niche and transit amplifying cell proliferation. Members of this family include: At5g60810 (RGF1), …	root meristem growth factor 8 (RGF8); FUNCTIONS IN: molecular_function unknown; INVOLVED IN: biological_process unknown; LOCATED IN: endomembrane system; EXPRESSED IN: petal, leaf whorl, sepal, root, flower; EXPRESSED DURING: 4 anthesis, petal differentiation and expansion stage; Has 10 Blast hits to 10 proteins in 5 species: Archae - 0; Bacteria - 0; Metazoa - 0; Fungi - 0; Plants - 10; Viruses …	RGF8	root meristem growth factor 8	nonTF	No
AT5G58210.1		29	2	31	hydroxyproline-rich glycoprotein family protein	---	hydroxyproline-rich glycoprotein family protein; BEST Arabidopsis thaliana protein match is: DNA binding (TAIR:AT3G52170.2); Has 3902 Blast hits to 1819 proteins in 361 species: Archae - 22; Bacteria - 590; Metazoa - 772; Fungi - 625; Plants - 211; Viruses - 44; Other Eukaryotes - 1638 (source: NCBI BLink).	---	---	nonTF	No
AT2G15490.1		22	9	31	UDP-glycosyltransferase 73B4	---	UDP-glycosyltransferase 73B4 (UGT73B4); FUNCTIONS IN: quercetin 3-O-glucosyltransferase activity, UDP-glycosyltransferase activity, quercetin 7-O-glucosyltransferase activity, UDP-glucosyltransferase activity, transferase activity, transferring glycosyl groups; INVOLVED IN: response to other organism; LOCATED IN: endomembrane system; EXPRESSED IN: root; CONTAINS InterPro DOMAIN/s: UDP-glucuronosy…	UGT73B4	UDP-glycosyltransferase 73B4	nonTF	No
AT3G51200.1	30			30	SAUR-like auxin-responsive protein family	---	SAUR-like auxin-responsive protein family ; CONTAINS InterPro DOMAIN/s: Auxin responsive SAUR protein (InterPro:IPR003676); BEST Arabidopsis thaliana protein match is: SAUR-like auxin-responsive protein family (TAIR:AT5G66260.1); Has 1174 Blast hits to 1162 proteins in 27 species: Archae - 0; Bacteria - 0; Metazoa - 0; Fungi - 0; Plants - 1173; Viruses - 0; Other Eukaryotes - 1 (source: NCBI BLin…	---	---	nonTF	No
AT1G20500.1	30			30	AMP-dependent synthetase and ligase family protein	---	AMP-dependent synthetase and ligase family protein; FUNCTIONS IN: 4-coumarate-CoA ligase activity; INVOLVED IN: phenylpropanoid metabolic process, metabolic process; CONTAINS InterPro DOMAIN/s: AMP-binding, conserved site (InterPro:IPR020845), AMP-dependent synthetase/ligase (InterPro:IPR000873); BEST Arabidopsis thaliana protein match is: AMP-dependent synthetase and ligase family protein (TAIR:…	---	---	nonTF	No
AT2G46850.1		30		30	Protein kinase superfamily protein	---	Protein kinase superfamily protein; FUNCTIONS IN: protein kinase activity, ATP binding; INVOLVED IN: protein amino acid phosphorylation; LOCATED IN: endomembrane system; CONTAINS InterPro DOMAIN/s: Protein kinase, catalytic domain (InterPro:IPR000719), Serine-threonine/tyrosine-protein kinase (InterPro:IPR001245), Protein kinase-like domain (InterPro:IPR011009); BEST Arabidopsis thaliana protein …	---	---	nonTF	No
AT2G47140.1		25	5	30	NAD(P)-binding Rossmann-fold superfamily protein	---	NAD(P)-binding Rossmann-fold superfamily protein; FUNCTIONS IN: oxidoreductase activity, binding, catalytic activity; INVOLVED IN: oxidation reduction, metabolic process; LOCATED IN: cellular_component unknown; EXPRESSED IN: 6 plant structures; EXPRESSED DURING: 4 anthesis, LP.10 ten leaves visible, petal differentiation and expansion stage, LP.08 eight leaves visible, LP.12 twelve leaves visible…	SDR5	short-chain dehydrogenase reductase 5	nonTF	No
AT5G48130.1		28	1	29	Phototropic-responsive NPH3 family protein	---	Phototropic-responsive NPH3 family protein; FUNCTIONS IN: signal transducer activity; INVOLVED IN: response to light stimulus; LOCATED IN: chloroplast; CONTAINS InterPro DOMAIN/s: NPH3 (InterPro:IPR004249), BTB/POZ (InterPro:IPR013069), BTB/POZ fold (InterPro:IPR011333), BTB/POZ-like (InterPro:IPR000210); BEST Arabidopsis thaliana protein match is: Phototropic-responsive NPH3 family protein (TAIR…	---	---	nonTF	No
AT2G46950.1		26	3	29	cytochrome P450, family 709, subfamily B, polypeptide 2	member of CYP709B	cytochrome P450, family 709, subfamily B, polypeptide 2 (CYP709B2); FUNCTIONS IN: electron carrier activity, monooxygenase activity, iron ion binding, oxygen binding, heme binding; INVOLVED IN: oxidation reduction; LOCATED IN: endomembrane system; EXPRESSED IN: 14 plant structures; EXPRESSED DURING: 4 anthesis, petal differentiation and expansion stage, E expanded cotyledon stage; CONTAINS InterP…	CYP709B2	cytochrome P450, family 709, subfamily B, polypeptide 2	nonTF	No
AT4G18335.1		21	8	29	Unknown function	Expressed in root and root apex	unknown protein; FUNCTIONS IN: molecular_function unknown; INVOLVED IN: biological_process unknown; LOCATED IN: endomembrane system; Has 30201 Blast hits to 17322 proteins in 780 species: Archae - 12; Bacteria - 1396; Metazoa - 17338; Fungi - 3422; Plants - 5037; Viruses - 0; Other Eukaryotes - 2996 (source: NCBI BLink).	---	---	nonTF	No
AT1G08430.1		7	22	29	aluminum-activated malate transporter 1	Encodes a Al-activated malate efflux transporter. Is essential for aluminum tolerance but does not represent the major Al tolerance QTL. Staurosporine and calyculin A both block all changes in AtALMT1 gene expression (as a result malate release is totally inhibited).	aluminum-activated malate transporter 1 (ALMT1); CONTAINS InterPro DOMAIN/s: Malate transporter, aliminium toerance (InterPro:IPR020966); BEST Arabidopsis thaliana protein match is: Aluminium activated malate transporter family protein (TAIR:AT1G08440.1); Has 520 Blast hits to 518 proteins in 110 species: Archae - 0; Bacteria - 144; Metazoa - 0; Fungi - 10; Plants - 351; Viruses - 0; Other Eukary…	ATALMT1	ARABIDOPSIS THALIANA ALUMINUM-ACTIVATED MALATE TRANSPORTER 1	nonTF	No
AT3G29385.1	28			28	---	---	BEST Arabidopsis thaliana protein match is: dentin sialophosphoprotein-related (TAIR:AT5G07980.1); Has 74 Blast hits to 74 proteins in 11 species: Archae - 0; Bacteria - 0; Metazoa - 0; Fungi - 0; Plants - 74; Viruses - 0; Other Eukaryotes - 0 (source: NCBI BLink).	---	---	nonTF	No
AT5G36240.1	28			28	zinc knuckle (CCHC-type) family protein	---	zinc knuckle (CCHC-type) family protein; FUNCTIONS IN: zinc ion binding, nucleic acid binding; INVOLVED IN: biological_process unknown; LOCATED IN: cellular_component unknown; CONTAINS InterPro DOMAIN/s: Zinc finger, CCHC-type (InterPro:IPR001878), Zinc finger, CCHC retroviral-type (InterPro:IPR013084); BEST Arabidopsis thaliana protein match is: zinc knuckle (CCHC-type) family protein (TAIR:AT3G…	---	---	nonTF	No
AT1G25270.1	28			28	nodulin MtN21 /EamA-like transporter family protein	---	nodulin MtN21 /EamA-like transporter family protein; LOCATED IN: endomembrane system, membrane; CONTAINS InterPro DOMAIN/s: Protein of unknown function DUF6, transmembrane (InterPro:IPR000620); BEST Arabidopsis thaliana protein match is: nodulin MtN21 /EamA-like transporter family protein (TAIR:AT1G68170.1); Has 2335 Blast hits to 2323 proteins in 458 species: Archae - 9; Bacteria - 937; Metazoa …	---	---	nonTF	No
AT3G20950.1	28			28	cytochrome P450, family 705, subfamily A, polypeptide 32	member of CYP705A	cytochrome P450, family 705, subfamily A, polypeptide 32 (CYP705A32); FUNCTIONS IN: electron carrier activity, monooxygenase activity, iron ion binding, oxygen binding, heme binding; INVOLVED IN: oxidation reduction; LOCATED IN: endomembrane system; EXPRESSED IN: sperm cell; CONTAINS InterPro DOMAIN/s: Cytochrome P450 (InterPro:IPR001128), Cytochrome P450, conserved site (InterPro:IPR017972), Cyt…	CYP705A32	cytochrome P450, family 705, subfamily A, polypeptide 32	nonTF	No
AT2G25370.2	28			28	RING/U-box superfamily protein	---	RING/U-box superfamily protein; FUNCTIONS IN: zinc ion binding; EXPRESSED IN: egg cell; CONTAINS InterPro DOMAIN/s: Zinc finger, C6HC-type (InterPro:IPR002867); BEST Arabidopsis thaliana protein match is: RING/U-box superfamily protein (TAIR:AT2G25360.1).	---	---	nonTF	No
AT5G56080.1		23	5	28	nicotianamine synthase 2	Encodes a protein with nicotianamine synthase activity. Its transcript levels rise in roots in response to zinc deficiency and rise in leaves in response to elevated levels of zinc.	nicotianamine synthase 2 (NAS2); CONTAINS InterPro DOMAIN/s: Nicotianamine synthase (InterPro:IPR004298); BEST Arabidopsis thaliana protein match is: nicotianamine synthase 1 (TAIR:AT5G04950.1); Has 1807 Blast hits to 1807 proteins in 277 species: Archae - 0; Bacteria - 0; Metazoa - 736; Fungi - 347; Plants - 385; Viruses - 0; Other Eukaryotes - 339 (source: NCBI BLink).	NAS2	nicotianamine synthase 2	nonTF	No
AT3G10780.1		18	10	28	emp24/gp25L/p24 family/GOLD family protein	---	emp24/gp25L/p24 family/GOLD family protein; FUNCTIONS IN: protein transmembrane transporter activity; INVOLVED IN: intracellular protein transport, transport; LOCATED IN: endomembrane system, integral to membrane, membrane; EXPRESSED IN: embryo, sperm cell, pedicel, pollen tube; EXPRESSED DURING: 4 anthesis, C globular stage; CONTAINS InterPro DOMAIN/s: GOLD (InterPro:IPR009038), emp24/gp25L/p24 …	---	---	nonTF	No
AT1G48800.1	27			27	Terpenoid cyclases/Protein prenyltransferases superfamily protein	---	Terpenoid cyclases/Protein prenyltransferases superfamily protein; FUNCTIONS IN: lyase activity, magnesium ion binding; INVOLVED IN: metabolic process; CONTAINS InterPro DOMAIN/s: Terpene synthase, metal-binding domain (InterPro:IPR005630), Terpenoid synthase (InterPro:IPR008949), Terpenoid cylases/protein prenyltransferase alpha-alpha toroid (InterPro:IPR008930), Terpene synthase-like (InterPro:…	---	---	nonTF	No
AT1G77100.1	27			27	Peroxidase superfamily protein	---	Peroxidase superfamily protein; FUNCTIONS IN: peroxidase activity, heme binding; INVOLVED IN: oxidation reduction, response to oxidative stress; LOCATED IN: endomembrane system; CONTAINS InterPro DOMAIN/s: Haem peroxidase (InterPro:IPR010255), Plant peroxidase (InterPro:IPR000823), Peroxidase, active site (InterPro:IPR019794), Haem peroxidase, plant/fungal/bacterial (InterPro:IPR002016); BEST Ara…	---	---	nonTF	No
AT1G62410.1	27			27	MIF4G domain-containing protein	---	MIF4G domain-containing protein; FUNCTIONS IN: translation initiation factor activity; INVOLVED IN: translation, RNA metabolic process; LOCATED IN: endomembrane system; CONTAINS InterPro DOMAIN/s: Armadillo-type fold (InterPro:IPR016024), MIF4G-like, type 3 (InterPro:IPR003890), MIF4-like, type 1/2/3 (InterPro:IPR016021); BEST Arabidopsis thaliana protein match is: MIF4G domain-containing protein…	---	---	nonTF	No
AT5G04380.1	27			27	S-adenosyl-L-methionine-dependent methyltransferases superfamily protein	---	S-adenosyl-L-methionine-dependent methyltransferases superfamily protein; FUNCTIONS IN: methyltransferase activity; INVOLVED IN: response to cadmium ion; LOCATED IN: cellular_component unknown; EXPRESSED IN: sperm cell, cultured cell; CONTAINS InterPro DOMAIN/s: SAM dependent carboxyl methyltransferase (InterPro:IPR005299); BEST Arabidopsis thaliana protein match is: S-adenosyl-L-methionine-depen…	---	---	nonTF	No
AT1G19115.2		27		27	---	---	unknown protein; FUNCTIONS IN: molecular_function unknown; INVOLVED IN: biological_process unknown; LOCATED IN: cellular_component unknown; BEST Arabidopsis thaliana protein match is: unknown protein (TAIR:AT1G72490.1); Has 30201 Blast hits to 17322 proteins in 780 species: Archae - 12; Bacteria - 1396; Metazoa - 17338; Fungi - 3422; Plants - 5037; Viruses - 0; Other Eukaryotes - 2996 (source: NC…	---	---	nonTF	No
AT1G53470.1		26	1	27	mechanosensitive channel of small conductance-like 4	---	mechanosensitive channel of small conductance-like 4 (MSL4); INVOLVED IN: transmembrane transport; LOCATED IN: plasma membrane, membrane; CONTAINS InterPro DOMAIN/s: Membrane protein, At2g17000, predicted (InterPro:IPR016688), Mechanosensitive ion channel MscS (InterPro:IPR006685), Like-Sm ribonucleoprotein (LSM)-related domain (InterPro:IPR010920); BEST Arabidopsis thaliana protein match is: mec…	MSL4	mechanosensitive channel of small conductance-like 4	nonTF	No
AT3G44830.1		19	8	27	Lecithin:cholesterol acyltransferase family protein	---	Lecithin:cholesterol acyltransferase family protein; FUNCTIONS IN: phosphatidylcholine-sterol O-acyltransferase activity; INVOLVED IN: lipid metabolic process; LOCATED IN: cellular_component unknown; CONTAINS InterPro DOMAIN/s: Lecithin:cholesterol acyltransferase (InterPro:IPR003386); BEST Arabidopsis thaliana protein match is: phospholipid:diacylglycerol acyltransferase (TAIR:AT5G13640.1); Has …	---	---	nonTF	No
AT4G19240.1	26			26	---	---	unknown protein; BEST Arabidopsis thaliana protein match is: unknown protein (TAIR:AT3G43280.1); Has 19 Blast hits to 17 proteins in 2 species: Archae - 0; Bacteria - 0; Metazoa - 0; Fungi - 0; Plants - 19; Viruses - 0; Other Eukaryotes - 0 (source: NCBI BLink).	---	---	nonTF	No
AT5G37150.1	26			26	P-loop containing nucleoside triphosphate hydrolases superfamily protein	---	P-loop containing nucleoside triphosphate hydrolases superfamily protein; FUNCTIONS IN: hydrolase activity, DNA binding, ATP binding; INVOLVED IN: biological_process unknown; LOCATED IN: cellular_component unknown; CONTAINS InterPro DOMAIN/s: Restriction endonuclease, type I, R subunit/Type III, Res subunit (InterPro:IPR006935); BEST Arabidopsis thaliana protein match is: P-loop containing nucleo…	---	---	nonTF	No
AT3G50090.1	26			26	Exonuclease family protein	---	Exonuclease family protein; FUNCTIONS IN: exonuclease activity, nucleic acid binding; INVOLVED IN: biological_process unknown; LOCATED IN: intracellular; CONTAINS InterPro DOMAIN/s: Exonuclease (InterPro:IPR006055), Polynucleotidyl transferase, ribonuclease H fold (InterPro:IPR012337), Exonuclease, RNase T/DNA polymerase III (InterPro:IPR013520); BEST Arabidopsis thaliana protein match is: small …	---	---	nonTF	No
AT3G25160.1	26			26	ER lumen protein retaining receptor family protein	---	ER lumen protein retaining receptor family protein; FUNCTIONS IN: ER retention sequence binding, receptor activity; INVOLVED IN: protein retention in ER lumen, protein transport; LOCATED IN: integral to membrane; EXPRESSED IN: 21 plant structures; EXPRESSED DURING: 12 growth stages; CONTAINS InterPro DOMAIN/s: ER lumen protein retaining receptor (InterPro:IPR000133); BEST Arabidopsis thaliana pro…	---	---	nonTF	No
AT1G73340.1		21	5	26	Cytochrome P450 superfamily protein	---	Cytochrome P450 superfamily protein; FUNCTIONS IN: electron carrier activity, monooxygenase activity, iron ion binding, oxygen binding, heme binding; EXPRESSED IN: root; CONTAINS InterPro DOMAIN/s: Cytochrome P450 (InterPro:IPR001128), Cytochrome P450, E-class, group IV (InterPro:IPR002403), Cytochrome P450, conserved site (InterPro:IPR017972); BEST Arabidopsis thaliana protein match is: Cytochro…	---	---	nonTF	No
AT2G45400.1		18	8	26	NAD(P)-binding Rossmann-fold superfamily protein	involved in the regulation of brassinosteroid metabolic pathway	BEN1; FUNCTIONS IN: coenzyme binding, oxidoreductase activity, acting on CH-OH group of donors, binding, catalytic activity; INVOLVED IN: regulation of brassinosteroid biosynthetic process, brassinosteroid metabolic process, response to light intensity, flavonoid biosynthetic process; LOCATED IN: cytoplasm; EXPRESSED IN: 13 plant structures; EXPRESSED DURING: 4 anthesis, petal differentiation and…	BEN1	---	nonTF	No
AT2G16570.1		10	16	26	GLN phosphoribosyl pyrophosphate amidotransferase 1	Amidophosphoribosyltransferase (ATase: EC 2.4.2.14) is a key enzyme in the pathway of purine nucleotide biosynthesis	GLN phosphoribosyl pyrophosphate amidotransferase 1 (ASE1); FUNCTIONS IN: amidophosphoribosyltransferase activity; INVOLVED IN: purine base biosynthetic process, metabolic process; LOCATED IN: cell wall; EXPRESSED IN: 13 plant structures; EXPRESSED DURING: 7 growth stages; CONTAINS InterPro DOMAIN/s: Glutamine amidotransferase, class-II (InterPro:IPR000583), Phosphoribosyltransferase (InterPro:IP…	ATASE1	GLN phosphoribosyl pyrophosphate amidotransferase 1	nonTF	No
AT3G44070.1	25			25	Glycosyl hydrolase family 35 protein	---	Glycosyl hydrolase family 35 protein; FUNCTIONS IN: hydrolase activity, hydrolyzing O-glycosyl compounds; INVOLVED IN: carbohydrate metabolic process; EXPRESSED IN: 24 plant structures; EXPRESSED DURING: 15 growth stages; CONTAINS InterPro DOMAIN/s: Glycoside hydrolase, family 35 (InterPro:IPR001944); BEST Arabidopsis thaliana protein match is: Beta-galactosidase related protein (TAIR:AT5G26622.1…	---	---	nonTF	No
AT2G38905.1	25			25	Low temperature and salt responsive protein family	---	Low temperature and salt responsive protein family; INVOLVED IN: response to cold, hyperosmotic salinity response; LOCATED IN: endomembrane system, integral to membrane; EXPRESSED IN: 10 plant structures; EXPRESSED DURING: M germinated pollen stage, 4 anthesis, petal differentiation and expansion stage; CONTAINS InterPro DOMAIN/s: Uncharacterised protein family UPF0057 (InterPro:IPR000612); BEST …	---	---	nonTF	No
AT1G66770.1	25			25	Nodulin MtN3 family protein	---	Nodulin MtN3 family protein; INVOLVED IN: biological_process unknown; LOCATED IN: chloroplast, membrane; EXPRESSED IN: sperm cell; CONTAINS InterPro DOMAIN/s: MtN3/saliva-related transmembrane protein, conserved region (InterPro:IPR018169), RAG1-activating protein 1 homologue (InterPro:IPR018179), RAG1-activating protein-1-related (InterPro:IPR004316); BEST Arabidopsis thaliana protein match is: …	SWEET6	---	nonTF	No
AT3G23180.1		25		25	HR-like lesion-inducing protein-related	---	HR-like lesion-inducing protein-related; CONTAINS InterPro DOMAIN/s: HR-like lesion-inducer (InterPro:IPR008637); BEST Arabidopsis thaliana protein match is: HR-like lesion-inducing protein-related (TAIR:AT3G23190.1); Has 30201 Blast hits to 17322 proteins in 780 species: Archae - 12; Bacteria - 1396; Metazoa - 17338; Fungi - 3422; Plants - 5037; Viruses - 0; Other Eukaryotes - 2996 (source: NCBI…	---	---	nonTF	No
AT1G15385.1		24	1	25	---	---	unknown protein; CONTAINS InterPro DOMAIN/s: Protein of unknown function DUF761, plant (InterPro:IPR008480); Has 6 Blast hits to 6 proteins in 3 species: Archae - 0; Bacteria - 0; Metazoa - 0; Fungi - 0; Plants - 6; Viruses - 0; Other Eukaryotes - 0 (source: NCBI BLink).	---	---	nonTF	No
AT5G09550.1	24			24	GDP dissociation inhibitor family protein / Rab GTPase activator family protein	---	GDP dissociation inhibitor family protein / Rab GTPase activator family protein; FUNCTIONS IN: RAB GDP-dissociation inhibitor activity; INVOLVED IN: regulation of GTPase activity, protein transport; LOCATED IN: cellular_component unknown; EXPRESSED IN: 16 plant structures; EXPRESSED DURING: 12 growth stages; CONTAINS InterPro DOMAIN/s: Rab GTPase activator (InterPro:IPR002005), GDP dissociation i…	---	---	nonTF	No
AT4G11540.1	24			24	Cysteine/Histidine-rich C1 domain family protein	---	Cysteine/Histidine-rich C1 domain family protein; INVOLVED IN: intracellular signaling pathway; LOCATED IN: endomembrane system; CONTAINS InterPro DOMAIN/s: Protein kinase C-like, phorbol ester/diacylglycerol binding (InterPro:IPR002219), DC1 (InterPro:IPR004146), C1-like (InterPro:IPR011424); BEST Arabidopsis thaliana protein match is: Cysteine/Histidine-rich C1 domain family protein (TAIR:AT4G1…	---	---	nonTF	No
AT3G58360.1	24			24	TRAF-like family protein	---	TRAF-like family protein; CONTAINS InterPro DOMAIN/s: TRAF-like (InterPro:IPR008974), MATH (InterPro:IPR002083); BEST Arabidopsis thaliana protein match is: RESTRICTED TEV MOVEMENT 3 (TAIR:AT3G58350.1); Has 957 Blast hits to 809 proteins in 101 species: Archae - 2; Bacteria - 0; Metazoa - 16; Fungi - 96; Plants - 806; Viruses - 0; Other Eukaryotes - 37 (source: NCBI BLink).	---	---	nonTF	No
AT4G35390.1		24		24	AT-hook protein of GA feedback 1	---	AT-hook protein of GA feedback 1 (AGF1); CONTAINS InterPro DOMAIN/s: Protein of unknown function DUF296 (InterPro:IPR005175), Predicted AT-hook DNA-binding (InterPro:IPR014476); BEST Arabidopsis thaliana protein match is: Predicted AT-hook DNA-binding family protein (TAIR:AT1G76500.1); Has 970 Blast hits to 959 proteins in 100 species: Archae - 2; Bacteria - 77; Metazoa - 47; Fungi - 10; Plants -…	AGF1	AT-hook protein of GA feedback 1	nonTF	No
AT5G58750.1		24		24	NAD(P)-binding Rossmann-fold superfamily protein	---	NAD(P)-binding Rossmann-fold superfamily protein; BEST Arabidopsis thaliana protein match is: NAD(P)-binding Rossmann-fold superfamily protein (TAIR:AT4G24220.2); Has 1807 Blast hits to 1807 proteins in 277 species: Archae - 0; Bacteria - 0; Metazoa - 736; Fungi - 347; Plants - 385; Viruses - 0; Other Eukaryotes - 339 (source: NCBI BLink).	---	---	nonTF	No
AT5G48940.1		24		24	Leucine-rich repeat transmembrane protein kinase family protein	---	Leucine-rich repeat transmembrane protein kinase family protein; FUNCTIONS IN: protein serine/threonine kinase activity, protein kinase activity, ATP binding; INVOLVED IN: transmembrane receptor protein tyrosine kinase signaling pathway, protein amino acid phosphorylation; EXPRESSED IN: root, cultured cell; CONTAINS InterPro DOMAIN/s: Protein kinase, ATP binding site (InterPro:IPR017441), Protein…	---	---	nonTF	No
AT2G31360.1		21	3	24	16:0delta9 desaturase 2	homologous to delta 9 acyl-lipid desaturases of cyanobacteria and acyl-CoA desaturases of yeast and mammals. expression up-regulated by cold temperature.	16:0delta9 desaturase 2 (DS2); FUNCTIONS IN: oxidoreductase activity, oxidoreductase activity, acting on paired donors, with oxidation of a pair of donors resulting in the reduction of molecular oxygen to two molecules of water; INVOLVED IN: oxidation reduction, lipid metabolic process; EXPRESSED IN: 22 plant structures; EXPRESSED DURING: 14 growth stages; CONTAINS InterPro DOMAIN/s: Fatty acid d…	DS2	16:0delta9 desaturase 2	nonTF	No
AT2G47120.1	23			23	NAD(P)-binding Rossmann-fold superfamily protein	---	NAD(P)-binding Rossmann-fold superfamily protein; FUNCTIONS IN: oxidoreductase activity, binding, catalytic activity; INVOLVED IN: oxidation reduction, metabolic process; LOCATED IN: cellular_component unknown; EXPRESSED IN: male gametophyte, flower; EXPRESSED DURING: L mature pollen stage, M germinated pollen stage, 4 anthesis; CONTAINS InterPro DOMAIN/s: NAD(P)-binding domain (InterPro:IPR01604…	---	---	nonTF	No
AT2G25370.1	23			23	RING/U-box superfamily protein	---	RING/U-box superfamily protein; FUNCTIONS IN: zinc ion binding; EXPRESSED IN: egg cell; CONTAINS InterPro DOMAIN/s: Zinc finger, C6HC-type (InterPro:IPR002867); BEST Arabidopsis thaliana protein match is: RING/U-box superfamily protein (TAIR:AT2G25360.1); Has 35333 Blast hits to 34131 proteins in 2444 species: Archae - 798; Bacteria - 22429; Metazoa - 974; Fungi - 991; Plants - 531; Viruses - 0; …	---	---	nonTF	No
AT4G34520.1	23			23	3-ketoacyl-CoA synthase 18	Encodes KCS18, a member of the 3-ketoacyl-CoA synthase family involved in the biosynthesis of VLCFA (very long chain fatty acids).	3-ketoacyl-CoA synthase 18 (KCS18); FUNCTIONS IN: fatty acid elongase activity, acyltransferase activity; INVOLVED IN: fatty acid elongation, very long-chain fatty acid metabolic process; LOCATED IN: endomembrane system, membrane; EXPRESSED IN: shoot apex, stem, fruit, carpel; EXPRESSED DURING: petal differentiation and expansion stage; CONTAINS InterPro DOMAIN/s: Thiolase-like (InterPro:IPR01603…	KCS18	3-ketoacyl-CoA synthase 18	nonTF	No
AT1G48990.1	23			23	Oleosin family protein	---	Oleosin family protein; FUNCTIONS IN: molecular_function unknown; INVOLVED IN: lipid storage; LOCATED IN: monolayer-surrounded lipid storage body, integral to membrane, membrane; CONTAINS InterPro DOMAIN/s: Oleosin (InterPro:IPR000136); BEST Arabidopsis thaliana protein match is: Oleosin family protein (TAIR:AT3G18570.1); Has 346 Blast hits to 346 proteins in 48 species: Archae - 0; Bacteria - 0;…	---	---	nonTF	No
AT1G47540.1	23			23	Scorpion toxin-like knottin superfamily protein	---	Scorpion toxin-like knottin superfamily protein; FUNCTIONS IN: ion channel inhibitor activity; INVOLVED IN: defense response; LOCATED IN: endomembrane system, extracellular region; CONTAINS InterPro DOMAIN/s: Scorpion long chain toxin (InterPro:IPR002061), Knottin (InterPro:IPR003614); BEST Arabidopsis thaliana protein match is: trypsin inhibitor protein 2 (TAIR:AT2G43520.1); Has 146 Blast hits t…	---	---	nonTF	No
AT3G54780.1		19	4	23	Zinc finger (C3HC4-type RING finger) family protein	---	Zinc finger (C3HC4-type RING finger) family protein; FUNCTIONS IN: ubiquitin-protein ligase activity, zinc ion binding; CONTAINS InterPro DOMAIN/s: Zinc finger, RING-type (InterPro:IPR001841), Zinc finger, C3HC4 RING-type (InterPro:IPR018957), von Willebrand factor, type A (InterPro:IPR002035); BEST Arabidopsis thaliana protein match is: Zinc finger (C3HC4-type RING finger) family protein (TAIR:A…	---	---	nonTF	No
AT2G23640.1	22			22	Reticulan like protein B13	---	Reticulan like protein B13 (RTNLB13); CONTAINS InterPro DOMAIN/s: Reticulon (InterPro:IPR003388); BEST Arabidopsis thaliana protein match is: Reticulon family protein (TAIR:AT3G10915.3); Has 751 Blast hits to 751 proteins in 54 species: Archae - 0; Bacteria - 0; Metazoa - 324; Fungi - 0; Plants - 418; Viruses - 0; Other Eukaryotes - 9 (source: NCBI BLink).	RTNLB13	Reticulan like protein B13	nonTF	No
AT4G00234.1	22			22	---	---	BEST Arabidopsis thaliana protein match is: Mechanosensitive ion channel protein (TAIR:AT4G00290.1); Has 57 Blast hits to 57 proteins in 12 species: Archae - 0; Bacteria - 0; Metazoa - 0; Fungi - 0; Plants - 56; Viruses - 0; Other Eukaryotes - 1 (source: NCBI BLink).	---	---	nonTF	No
AT2G15010.1	22			22	Plant thionin	Predicted to encode a PR (pathogenesis-related) protein. Belongs to the plant thionin (PR-13) family with the following members: At1g66100, At5g36910, At1g72260, At2g15010, At1g12663, At1g12660.	Plant thionin; FUNCTIONS IN: toxin receptor binding; INVOLVED IN: defense response; LOCATED IN: endomembrane system; CONTAINS InterPro DOMAIN/s: Thionin (InterPro:IPR001010); BEST Arabidopsis thaliana protein match is: thionin 2.2 (TAIR:AT5G36910.1); Has 195 Blast hits to 195 proteins in 25 species: Archae - 0; Bacteria - 0; Metazoa - 0; Fungi - 0; Plants - 195; Viruses - 0; Other Eukaryotes - 0 …	---	---	nonTF	No
AT5G16460.1	22			22	Putative adipose-regulatory protein (Seipin)	---	Putative adipose-regulatory protein (Seipin); CONTAINS InterPro DOMAIN/s: Adipose-regulatory protein, Seipin (InterPro:IPR009617); BEST Arabidopsis thaliana protein match is: Putative adipose-regulatory protein (Seipin) (TAIR:AT2G34380.1); Has 1807 Blast hits to 1807 proteins in 277 species: Archae - 0; Bacteria - 0; Metazoa - 736; Fungi - 347; Plants - 385; Viruses - 0; Other Eukaryotes - 339 (s…	---	---	nonTF	No
AT1G47540.2	22			22	Scorpion toxin-like knottin superfamily protein	---	Scorpion toxin-like knottin superfamily protein; FUNCTIONS IN: ion channel inhibitor activity; INVOLVED IN: defense response; LOCATED IN: endomembrane system, extracellular region; CONTAINS InterPro DOMAIN/s: Scorpion long chain toxin (InterPro:IPR002061), Knottin (InterPro:IPR003614); BEST Arabidopsis thaliana protein match is: trypsin inhibitor protein 2 (TAIR:AT2G43520.1); Has 35333 Blast hits…	---	---	nonTF	No
AT5G55240.1	22			22	ARABIDOPSIS THALIANA PEROXYGENASE 2	Catalyze hydroperoxide-dependent mono-oxygenation reactions. Require calcium for peroxygenase activity. Probably deeply buried in lipid droplets or microsomes.	ARABIDOPSIS THALIANA PEROXYGENASE 2 (ATPXG2); CONTAINS InterPro DOMAIN/s: Caleosin related (InterPro:IPR007736); BEST Arabidopsis thaliana protein match is: seed gene 1 (TAIR:AT4G26740.1); Has 1807 Blast hits to 1807 proteins in 277 species: Archae - 0; Bacteria - 0; Metazoa - 736; Fungi - 347; Plants - 385; Viruses - 0; Other Eukaryotes - 339 (source: NCBI BLink).	ATPXG2	ARABIDOPSIS THALIANA PEROXYGENASE 2	nonTF	No
AT3G50980.1	2	18	2	22	dehydrin xero 1	---	dehydrin xero 1 (XERO1); FUNCTIONS IN: molecular_function unknown; INVOLVED IN: response to water, response to stress; LOCATED IN: cellular_component unknown; EXPRESSED IN: shoot apex, inflorescence meristem, petal, leaf whorl, seed; EXPRESSED DURING: F mature embryo stage, petal differentiation and expansion stage, E expanded cotyledon stage; CONTAINS InterPro DOMAIN/s: Dehydrin (InterPro:IPR000…	XERO1	dehydrin xero 1	nonTF	No
AT3G18230.1		22		22	Octicosapeptide/Phox/Bem1p family protein	---	Octicosapeptide/Phox/Bem1p family protein; LOCATED IN: cytosol, nucleus; EXPRESSED IN: 24 plant structures; EXPRESSED DURING: 13 growth stages; CONTAINS InterPro DOMAIN/s: Octicosapeptide/Phox/Bem1p (InterPro:IPR000270); BEST Arabidopsis thaliana protein match is: Octicosapeptide/Phox/Bem1p family protein (TAIR:AT2G01190.1); Has 3345 Blast hits to 2875 proteins in 307 species: Archae - 2; Bacteri…	---	---	nonTF	No
AT3G26120.1		21	1	22	terminal EAR1-like 1	Similar to terminal ear1 in Zea mays. A member of mei2-like gene family; phylogenetic analysis revealed that TEL1 belongs to the third clade of mei2-like proteins (TEL clade), with conserved two N-terminal RNA recognition motifs (RRM), in addition to the C-terminal RRM, shared among all mei2-like proteins.	terminal EAR1-like 1 (TEL1); FUNCTIONS IN: RNA binding, nucleotide binding, nucleic acid binding; EXPRESSED IN: primary root apical meristem, cotyledon primordium, shoot apical meristem, floral meristem, embryonic shoot apical meristem; EXPRESSED DURING: D bilateral stage, E expanded cotyledon stage; CONTAINS InterPro DOMAIN/s: RNA recognition motif, RNP-1 (InterPro:IPR000504), RNA recognition mo…	TEL1	terminal EAR1-like 1	nonTF	No
AT3G27580.2		21	1	22	Protein kinase superfamily protein	a member of a subfamily of Ser/Thr PKs in plants.	ATPK7; FUNCTIONS IN: protein serine/threonine kinase activity, kinase activity; INVOLVED IN: protein amino acid phosphorylation; LOCATED IN: chloroplast; EXPRESSED IN: 22 plant structures; EXPRESSED DURING: 13 growth stages; CONTAINS InterPro DOMAIN/s: Protein kinase, catalytic domain (InterPro:IPR000719), Serine/threonine-protein kinase domain (InterPro:IPR002290), Tyrosine-protein kinase, catal…	D6PKL3	D6 PROTEIN KINASE LIKE 3	nonTF	No
AT4G21020.1		19	3	22	Late embryogenesis abundant protein (LEA) family protein	---	Late embryogenesis abundant protein (LEA) family protein; BEST Arabidopsis thaliana protein match is: Late embryogenesis abundant protein (LEA) family protein (TAIR:AT5G44310.2); Has 25029 Blast hits to 12516 proteins in 1815 species: Archae - 109; Bacteria - 7990; Metazoa - 4935; Fungi - 1662; Plants - 2602; Viruses - 153; Other Eukaryotes - 7578 (source: NCBI BLink).	---	---	nonTF	No
AT2G04050.1		16	6	22	MATE efflux family protein	---	MATE efflux family protein; FUNCTIONS IN: antiporter activity, drug transmembrane transporter activity, transporter activity; INVOLVED IN: drug transmembrane transport, transmembrane transport; LOCATED IN: membrane; EXPRESSED IN: stem, leaf whorl, stamen; EXPRESSED DURING: 4 anthesis, petal differentiation and expansion stage; CONTAINS InterPro DOMAIN/s: MATE family transporter related protein (I…	---	---	nonTF	No
AT2G25520.1		13	9	22	Drug/metabolite transporter superfamily protein	---	Drug/metabolite transporter superfamily protein; FUNCTIONS IN: organic anion transmembrane transporter activity; LOCATED IN: endomembrane system, membrane; EXPRESSED IN: 22 plant structures; EXPRESSED DURING: 13 growth stages; CONTAINS InterPro DOMAIN/s: Protein of unknown function DUF6, transmembrane (InterPro:IPR000620), Protein of unknown function DUF250 (InterPro:IPR004853); BEST Arabidopsis …	---	---	nonTF	No
AT4G15550.1		13	9	22	indole-3-acetate beta-D-glucosyltransferase	UDP-glucose:indole-3-acetate beta-D-glucosyltransferase	indole-3-acetate beta-D-glucosyltransferase (IAGLU); FUNCTIONS IN: UDP-glycosyltransferase activity, transferase activity, transferring glycosyl groups; INVOLVED IN: metabolic process; LOCATED IN: chloroplast; EXPRESSED IN: 17 plant structures; EXPRESSED DURING: 7 growth stages; CONTAINS InterPro DOMAIN/s: UDP-glucuronosyl/UDP-glucosyltransferase (InterPro:IPR002213); BEST Arabidopsis thaliana pr…	IAGLU	indole-3-acetate beta-D-glucosyltransferase	nonTF	No
AT3G58410.1	21			21	TRAF-like family protein	---	TRAF-like family protein; CONTAINS InterPro DOMAIN/s: TRAF-like (InterPro:IPR008974), MATH (InterPro:IPR002083); BEST Arabidopsis thaliana protein match is: TRAF-like family protein (TAIR:AT3G58340.1); Has 815 Blast hits to 676 proteins in 51 species: Archae - 0; Bacteria - 0; Metazoa - 12; Fungi - 31; Plants - 751; Viruses - 0; Other Eukaryotes - 21 (source: NCBI BLink).	---	---	nonTF	No
AT3G24250.1	21			21	glycine-rich protein	---	glycine-rich protein; FUNCTIONS IN: molecular_function unknown; INVOLVED IN: biological_process unknown; LOCATED IN: endomembrane system; Has 31214 Blast hits to 7346 proteins in 651 species: Archae - 8; Bacteria - 19535; Metazoa - 5600; Fungi - 769; Plants - 2786; Viruses - 317; Other Eukaryotes - 2199 (source: NCBI BLink).	---	---	nonTF	No
AT4G39130.1	21			21	Dehydrin family protein	---	Dehydrin family protein; FUNCTIONS IN: molecular_function unknown; INVOLVED IN: response to water, response to stress; LOCATED IN: cellular_component unknown; EXPRESSED IN: 6 plant structures; EXPRESSED DURING: 4 anthesis, petal differentiation and expansion stage; CONTAINS InterPro DOMAIN/s: Dehydrin (InterPro:IPR000167); BEST Arabidopsis thaliana protein match is: dehydrin LEA (TAIR:AT2G21490.1…	---	---	nonTF	No
AT2G25770.2		21		21	Polyketide cyclase/dehydrase and lipid transport superfamily protein	---	Polyketide cyclase/dehydrase and lipid transport superfamily protein; CONTAINS InterPro DOMAIN/s: Polyketide cyclase/dehydrase (InterPro:IPR019587); BEST Arabidopsis thaliana protein match is: Polyketide cyclase/dehydrase and lipid transport superfamily protein (TAIR:AT4G32870.1); Has 35333 Blast hits to 34131 proteins in 2444 species: Archae - 798; Bacteria - 22429; Metazoa - 974; Fungi - 991; P…	---	---	nonTF	No
AT1G32760.1		21		21	Glutaredoxin family protein	---	Glutaredoxin family protein; FUNCTIONS IN: electron carrier activity, protein disulfide oxidoreductase activity; INVOLVED IN: cell redox homeostasis; LOCATED IN: chloroplast; EXPRESSED IN: 12 plant structures; EXPRESSED DURING: 6 growth stages; CONTAINS InterPro DOMAIN/s: Thioredoxin fold (InterPro:IPR012335), Glutaredoxin (InterPro:IPR002109), Thioredoxin-like fold (InterPro:IPR012336); BEST Ara…	---	---	nonTF	No
AT3G15357.1		21		21	---	---	unknown protein; INVOLVED IN: biological_process unknown; LOCATED IN: chloroplast; EXPRESSED IN: shoot apex, hypocotyl, root, leaf; Has 6931 Blast hits to 2036 proteins in 230 species: Archae - 7; Bacteria - 933; Metazoa - 1824; Fungi - 836; Plants - 482; Viruses - 218; Other Eukaryotes - 2631 (source: NCBI BLink).	---	---	nonTF	No
AT1G09570.1		15	6	21	phytochrome A	Light-labile cytoplasmic red/far-red light photoreceptor involved in the regulation of photomorphogenesis. It exists in two inter-convertible forms: Pr and Pfr (active) and functions as a dimer.The N terminus carries a single tetrapyrrole chromophore, and the C terminus is involved in dimerization. It is the sole photoreceptor mediating the FR high irradiance response (HIR). Major regulator in re…	phytochrome A (PHYA); CONTAINS InterPro DOMAIN/s: Phytochrome, central region (InterPro:IPR013515), Signal transduction histidine kinase, core (InterPro:IPR005467), PAS fold (InterPro:IPR013767), PAS (InterPro:IPR000014), Phytochrome chromophore attachment domain (InterPro:IPR016132), ATPase-like, ATP-binding domain (InterPro:IPR003594), PAS fold-2 (InterPro:IPR013654), Phytochrome A/B/C/D/E (Int…	PHYA	phytochrome A	nonTF	No
AT5G01870.1		11	10	21	Bifunctional inhibitor/lipid-transfer protein/seed storage 2S albumin superfamily protein	Predicted to encode a PR (pathogenesis-related) protein. Belongs to the lipid transfer protein (PR-14) family with the following members: At2g38540/LTP1, At2g38530/LTP2, At5g59320/LTP3, At5g59310/LTP4, At3g51600/LTP5, At3g08770/LTP6, At2g15050/LTP7, At2g18370/LTP8, At2g15325/LTP9, At5g01870/LTP10, At4g33355/LTP11, At3g51590/LTP12, At5g44265/LTP13, At5g62065/LTP14, At4g08530/LTP15.	Bifunctional inhibitor/lipid-transfer protein/seed storage 2S albumin superfamily protein; FUNCTIONS IN: lipid binding; INVOLVED IN: lipid transport; LOCATED IN: endomembrane system; EXPRESSED IN: 15 plant structures; EXPRESSED DURING: 7 growth stages; CONTAINS InterPro DOMAIN/s: Bifunctional inhibitor/plant lipid transfer protein/seed storage (InterPro:IPR016140), Plant lipid transfer protein/se…	---	---	nonTF	No
AT3G18310.1		6	15	21	---	---	unknown protein; Has 30 Blast hits to 30 proteins in 10 species: Archae - 0; Bacteria - 0; Metazoa - 0; Fungi - 0; Plants - 30; Viruses - 0; Other Eukaryotes - 0 (source: NCBI BLink).	---	---	nonTF	No
AT1G03890.1	20			20	RmlC-like cupins superfamily protein	---	RmlC-like cupins superfamily protein; FUNCTIONS IN: nutrient reservoir activity; INVOLVED IN: biological_process unknown; LOCATED IN: endomembrane system; EXPRESSED IN: leaf, seed; EXPRESSED DURING: seed development stages; CONTAINS InterPro DOMAIN/s: Cupin, RmlC-type (InterPro:IPR011051), Cupin 1 (InterPro:IPR006045), RmlC-like jelly roll fold (InterPro:IPR014710), 11-S seed storage protein, pla…	---	---	nonTF	No
AT3G49270.3	20			20	---	---	FUNCTIONS IN: molecular_function unknown; INVOLVED IN: biological_process unknown; LOCATED IN: endomembrane system; EXPRESSED IN: 6 plant structures; EXPRESSED DURING: 4 anthesis, C globular stage, petal differentiation and expansion stage; BEST Arabidopsis thaliana protein match is: proline-rich family protein (TAIR:AT3G49300.1); Has 61 Blast hits to 44 proteins in 12 species: Archae - 0; Bacter…	---	---	nonTF	No
AT4G09590.1	20			20	NDR1/HIN1-like 22	Encodes a protein whose sequence is similar to tobacco hairpin-induced gene (HIN1) and Arabidopsis non-race specific disease resistance gene (NDR1). Expression is not detected under normal conditions and in response to cucumber mosaic virus or spermine.	NDR1/HIN1-like 22 (NHL22); CONTAINS InterPro DOMAIN/s: Late embryogenesis abundant protein, group 2 (InterPro:IPR004864); BEST Arabidopsis thaliana protein match is: Late embryogenesis abundant (LEA) hydroxyproline-rich glycoprotein family (TAIR:AT2G35970.1); Has 822 Blast hits to 822 proteins in 29 species: Archae - 0; Bacteria - 0; Metazoa - 0; Fungi - 0; Plants - 822; Viruses - 0; Other Eukary…	NHL22	NDR1/HIN1-like 22	nonTF	No
AT5G44360.1	20			20	FAD-binding Berberine family protein	---	FAD-binding Berberine family protein; FUNCTIONS IN: electron carrier activity, oxidoreductase activity, FAD binding, catalytic activity; INVOLVED IN: oxidation reduction; LOCATED IN: endomembrane system; CONTAINS InterPro DOMAIN/s: FAD-binding, type 2 (InterPro:IPR016166), Oxygen oxidoreductase covalent FAD-binding site (InterPro:IPR006093), Berberine/berberine-like (InterPro:IPR012951), FAD link…	---	---	nonTF	No
AT5G50175.1		20		20	---	---	unknown protein; FUNCTIONS IN: molecular_function unknown; INVOLVED IN: biological_process unknown; LOCATED IN: endomembrane system; BEST Arabidopsis thaliana protein match is: unknown protein (TAIR:AT4G03600.1); Has 43 Blast hits to 43 proteins in 9 species: Archae - 0; Bacteria - 0; Metazoa - 0; Fungi - 0; Plants - 43; Viruses - 0; Other Eukaryotes - 0 (source: NCBI BLink).	---	---	nonTF	No
AT1G29900.1		11	9	20	carbamoyl phosphate synthetase B	carbamoyl phosphate synthetase large chain (CARB) mRNA,	carbamoyl phosphate synthetase B (CARB); FUNCTIONS IN: catalytic activity, ATP binding; INVOLVED IN: cellular response to phosphate starvation, arginine biosynthetic process; LOCATED IN: chloroplast stroma, chloroplast, membrane; EXPRESSED IN: 24 plant structures; EXPRESSED DURING: 13 growth stages; CONTAINS InterPro DOMAIN/s: Carbamoyl phosphate synthase, large subunit, N-terminal (InterPro:IPR0…	VEN3	VENOSA 3	nonTF	No
AT3G06778.1		7	13	20	Chaperone DnaJ-domain superfamily protein	---	Chaperone DnaJ-domain superfamily protein; FUNCTIONS IN: unfolded protein binding, heat shock protein binding; INVOLVED IN: protein folding; LOCATED IN: cellular_component unknown; CONTAINS InterPro DOMAIN/s: Molecular chaperone, heat shock protein, Hsp40, DnaJ (InterPro:IPR015609), Heat shock protein DnaJ, N-terminal (InterPro:IPR001623), Heat shock protein DnaJ (InterPro:IPR003095); BEST Arabid…	---	---	nonTF	No
AT2G39370.1		3	17	20	---	---	unknown protein; BEST Arabidopsis thaliana protein match is: unknown protein (TAIR:AT2G37380.1); Has 184 Blast hits to 178 proteins in 53 species: Archae - 0; Bacteria - 58; Metazoa - 9; Fungi - 0; Plants - 103; Viruses - 0; Other Eukaryotes - 14 (source: NCBI BLink).	MAKR4	MEMBRANE-ASSOCIATED KINASE REGULATOR 4	nonTF	No
AT5G49700.1		1	19	20	Predicted AT-hook DNA-binding family protein	---	Predicted AT-hook DNA-binding family protein; CONTAINS InterPro DOMAIN/s: Protein of unknown function DUF296 (InterPro:IPR005175), Predicted AT-hook DNA-binding (InterPro:IPR014476); BEST Arabidopsis thaliana protein match is: Predicted AT-hook DNA-binding family protein (TAIR:AT1G14490.1); Has 1807 Blast hits to 1807 proteins in 277 species: Archae - 0; Bacteria - 0; Metazoa - 736; Fungi - 347; …	---	---	nonTF	No
AT3G49270.2	19			19	---	---	FUNCTIONS IN: molecular_function unknown; INVOLVED IN: biological_process unknown; LOCATED IN: endomembrane system; EXPRESSED IN: 6 plant structures; EXPRESSED DURING: 4 anthesis, C globular stage, petal differentiation and expansion stage; BEST Arabidopsis thaliana protein match is: proline-rich family protein (TAIR:AT3G49300.1); Has 63 Blast hits to 43 proteins in 11 species: Archae - 0; Bacter…	---	---	nonTF	No
AT1G63330.1	19			19	Pentatricopeptide repeat (PPR) superfamily protein	---	Pentatricopeptide repeat (PPR) superfamily protein; CONTAINS InterPro DOMAIN/s: Pentatricopeptide repeat (InterPro:IPR002885); BEST Arabidopsis thaliana protein match is: pentatricopeptide (PPR) repeat-containing protein (TAIR:AT1G62590.1); Has 64592 Blast hits to 15428 proteins in 305 species: Archae - 4; Bacteria - 72; Metazoa - 1099; Fungi - 1181; Plants - 59820; Viruses - 0; Other Eukaryotes …	---	---	nonTF	No
AT4G10220.1	19			19	Protein of Unknown Function (DUF239)	---	Protein of Unknown Function (DUF239); INVOLVED IN: biological_process unknown; LOCATED IN: endomembrane system; EXPRESSED IN: central cell, male gametophyte; EXPRESSED DURING: L mature pollen stage; CONTAINS InterPro DOMAIN/s: Protein of unknown function DUF239, plant (InterPro:IPR004314); BEST Arabidopsis thaliana protein match is: Protein of Unknown Function (DUF239) (TAIR:AT4G10210.1); Has 656…	---	---	nonTF	No
AT2G34315.1	19			19	Avirulence induced gene (AIG1) family protein	---	Avirulence induced gene (AIG1) family protein; FUNCTIONS IN: GTP binding; INVOLVED IN: biological_process unknown; LOCATED IN: cellular_component unknown; EXPRESSED IN: embryo, root, stamen; EXPRESSED DURING: 4 anthesis, D bilateral stage; CONTAINS InterPro DOMAIN/s: AIG1 (InterPro:IPR006703); BEST Arabidopsis thaliana protein match is: Avirulence induced gene (AIG1) family protein (TAIR:AT1G3395…	---	---	nonTF	No
AT1G19115.1		19		19	---	---	unknown protein; FUNCTIONS IN: molecular_function unknown; INVOLVED IN: biological_process unknown; LOCATED IN: cellular_component unknown; BEST Arabidopsis thaliana protein match is: unknown protein (TAIR:AT1G72490.1); Has 30201 Blast hits to 17322 proteins in 780 species: Archae - 12; Bacteria - 1396; Metazoa - 17338; Fungi - 3422; Plants - 5037; Viruses - 0; Other Eukaryotes - 2996 (source: NC…	---	---	nonTF	No
AT1G13620.1		19		19	---	Encodes a root meristem growth factor (RGF). Belongs to a family of functionally redundant homologous peptides that are secreted, tyrosine-sulfated, and expressed mainly in the stem cell area and the innermost layer of central columella cells. RGFs are required for maintenance of the root stem cell niche and transit amplifying cell proliferation. Members of this family include: At5g60810 (RGF1), …	root meristem growth factor 2 (RGF2); FUNCTIONS IN: molecular_function unknown; INVOLVED IN: regulation of root meristem growth, positive regulation of gene expression; LOCATED IN: endomembrane system; BEST Arabidopsis thaliana protein match is: unknown protein (TAIR:AT2G04025.1); Has 11 Blast hits to 11 proteins in 2 species: Archae - 0; Bacteria - 0; Metazoa - 0; Fungi - 0; Plants - 11; Viruses…	RGF2	root meristem growth factor 2	nonTF	No
AT1G56680.1		19		19	Chitinase family protein	---	Chitinase family protein; FUNCTIONS IN: chitin binding, chitinase activity; INVOLVED IN: carbohydrate metabolic process, cell wall macromolecule catabolic process; LOCATED IN: endomembrane system; EXPRESSED IN: shoot apex, sepal, root, flower; EXPRESSED DURING: petal differentiation and expansion stage; CONTAINS InterPro DOMAIN/s: Glycoside hydrolase, family 19 (InterPro:IPR016283), Chitin-bindin…	---	---	nonTF	No
AT1G80370.1		17	2	19	Cyclin A2;4	---	Cyclin A2;4 (CYCA2;4); CONTAINS InterPro DOMAIN/s: Cyclin, C-terminal (InterPro:IPR004367), Cyclin (InterPro:IPR006670), G2/mitotic-specific cyclin A (InterPro:IPR015453), Cyclin-like (InterPro:IPR011028), Cyclin-related (InterPro:IPR013763), Cyclin, N-terminal (InterPro:IPR006671), Cyclin, A/B/D/E (InterPro:IPR014400); BEST Arabidopsis thaliana protein match is: CYCLIN A2;3 (TAIR:AT1G15570.1); H…	CYCA2;4	Cyclin A2;4	nonTF	No
AT3G27150.1		13	6	19	Galactose oxidase/kelch repeat superfamily protein	Target gene of MIR2111-5p.	Galactose oxidase/kelch repeat superfamily protein; CONTAINS InterPro DOMAIN/s: Galactose oxidase/kelch, beta-propeller (InterPro:IPR011043), Kelch repeat type 1 (InterPro:IPR006652), Kelch related (InterPro:IPR013089), Kelch-type beta propeller (InterPro:IPR015915); BEST Arabidopsis thaliana protein match is: Galactose oxidase/kelch repeat superfamily protein (TAIR:AT5G40680.1); Has 8386 Blast h…	---	---	nonTF	No
AT1G02530.1		13	6	19	P-glycoprotein 12	---	P-glycoprotein 12 (PGP12); FUNCTIONS IN: ATPase activity, coupled to transmembrane movement of substances; INVOLVED IN: response to cyclopentenone; LOCATED IN: integral to membrane; CONTAINS InterPro DOMAIN/s: ATPase, AAA+ type, core (InterPro:IPR003593), ABC transporter-like (InterPro:IPR003439), ABC transporter, transmembrane domain, type 1 (InterPro:IPR011527), ABC transporter integral membran…	PGP12	P-glycoprotein 12	nonTF	No
AT3G01070.1		12	7	19	early nodulin-like protein 16	---	early nodulin-like protein 16 (ENODL16); FUNCTIONS IN: electron carrier activity, copper ion binding; LOCATED IN: anchored to membrane; EXPRESSED IN: 9 plant structures; EXPRESSED DURING: 4 anthesis, C globular stage, F mature embryo stage, petal differentiation and expansion stage, D bilateral stage; CONTAINS InterPro DOMAIN/s: Plastocyanin-like (InterPro:IPR003245), Cupredoxin (InterPro:IPR0089…	ENODL16	early nodulin-like protein 16	nonTF	No
AT2G03850.1		10	9	19	Late embryogenesis abundant protein (LEA) family protein	---	Late embryogenesis abundant protein (LEA) family protein; BEST Arabidopsis thaliana protein match is: late embryogenesis abundant domain-containing protein / LEA domain-containing protein (TAIR:AT2G03740.1); Has 577 Blast hits to 318 proteins in 93 species: Archae - 1; Bacteria - 101; Metazoa - 17; Fungi - 21; Plants - 408; Viruses - 0; Other Eukaryotes - 29 (source: NCBI BLink).	---	---	nonTF	No
AT2G40070.1		7	12	19	---	---	BEST Arabidopsis thaliana protein match is: proline-rich family protein (TAIR:AT3G09000.1); Has 35333 Blast hits to 34131 proteins in 2444 species: Archae - 798; Bacteria - 22429; Metazoa - 974; Fungi - 991; Plants - 531; Viruses - 0; Other Eukaryotes - 9610 (source: NCBI BLink).	---	---	nonTF	No
AT1G14850.1		5	14	19	nucleoporin 155	Encodes a protein similar to nucleoporin, a a major component of the nuclear pore complex (NPC) involved in cellular nucleo-cytoplasmic transport	nucleoporin 155 (NUP155); FUNCTIONS IN: nucleocytoplasmic transporter activity; INVOLVED IN: nucleocytoplasmic transport; LOCATED IN: nucleolus, plasma membrane, chloroplast, nuclear pore; EXPRESSED IN: 25 plant structures; EXPRESSED DURING: 13 growth stages; CONTAINS InterPro DOMAIN/s: Nucleoporin, Nup133/Nup155-like, N-terminal (InterPro:IPR014908), Nucleoporin, Nup155-like (InterPro:IPR004870)…	NUP155	nucleoporin 155	nonTF	No
AT1G75200.1		5	14	19	flavodoxin family protein / radical SAM domain-containing protein	---	flavodoxin family protein / radical SAM domain-containing protein; FUNCTIONS IN: iron-sulfur cluster binding, oxidoreductase activity, FMN binding, catalytic activity; EXPRESSED IN: 18 plant structures; EXPRESSED DURING: 7 growth stages; CONTAINS InterPro DOMAIN/s: Flavodoxin/nitric oxide synthase (InterPro:IPR008254), Radical SAM (InterPro:IPR007197), Wyosine base formation (InterPro:IPR013917);…	---	---	nonTF	No
AT5G59320.1		4	15	19	lipid transfer protein 3	Predicted to encode a PR (pathogenesis-related) protein. Belongs to the lipid transfer protein (PR-14) family with the following members: At2g38540/LTP1, At2g38530/LTP2, At5g59320/LTP3, At5g59310/LTP4, At3g51600/LTP5, At3g08770/LTP6, At2g15050/LTP7, At2g18370/LTP8, At2g15325/LTP9, At5g01870/LTP10, At4g33355/LTP11, At3g51590/LTP12, At5g44265/LTP13, At5g62065/LTP14, At4g08530/LTP15.	lipid transfer protein 3 (LTP3); FUNCTIONS IN: lipid binding; INVOLVED IN: response to water deprivation, response to abscisic acid stimulus; LOCATED IN: cell wall, apoplast; EXPRESSED IN: 22 plant structures; EXPRESSED DURING: 11 growth stages; CONTAINS InterPro DOMAIN/s: Bifunctional inhibitor/plant lipid transfer protein/seed storage (InterPro:IPR016140), Plant lipid transfer protein/seed stor…	LTP3	lipid transfer protein 3	nonTF	No
AT2G25790.1		3	16	19	Leucine-rich receptor-like protein kinase family protein	---	Leucine-rich receptor-like protein kinase family protein; FUNCTIONS IN: protein serine/threonine kinase activity, kinase activity, ATP binding; INVOLVED IN: transmembrane receptor protein tyrosine kinase signaling pathway, protein amino acid phosphorylation; LOCATED IN: plasma membrane; EXPRESSED IN: 23 plant structures; EXPRESSED DURING: 15 growth stages; CONTAINS InterPro DOMAIN/s: Protein kina…	---	---	nonTF	No
AT2G33310.1		2	17	19	auxin-induced protein 13	Auxin induced gene, IAA13 (IAA13).	auxin-induced protein 13 (IAA13); FUNCTIONS IN: sequence-specific DNA binding transcription factor activity; INVOLVED IN: response to auxin stimulus, response to cyclopentenone; LOCATED IN: nucleus; EXPRESSED IN: 22 plant structures; EXPRESSED DURING: 13 growth stages; CONTAINS InterPro DOMAIN/s: Aux/IAA-ARF-dimerisation (InterPro:IPR011525), AUX/IAA protein (InterPro:IPR003311); BEST Arabidopsis…	IAA13	auxin-induced protein 13	nonTF	No
AT1G14950.1	18			18	Polyketide cyclase/dehydrase and lipid transport superfamily protein	---	Polyketide cyclase/dehydrase and lipid transport superfamily protein; FUNCTIONS IN: molecular_function unknown; INVOLVED IN: response to biotic stimulus, defense response; LOCATED IN: cellular_component unknown; EXPRESSED IN: seed; CONTAINS InterPro DOMAIN/s: Bet v I allergen (InterPro:IPR000916); BEST Arabidopsis thaliana protein match is: Polyketide cyclase/dehydrase and lipid transport superfa…	---	---	nonTF	No
AT5G26970.1	18			18	---	---	unknown protein; Has 1807 Blast hits to 1807 proteins in 277 species: Archae - 0; Bacteria - 0; Metazoa - 736; Fungi - 347; Plants - 385; Viruses - 0; Other Eukaryotes - 339 (source: NCBI BLink).	---	---	nonTF	No
AT3G49270.1	18			18	---	---	FUNCTIONS IN: molecular_function unknown; INVOLVED IN: biological_process unknown; LOCATED IN: endomembrane system; EXPRESSED IN: 6 plant structures; EXPRESSED DURING: 4 anthesis, C globular stage, petal differentiation and expansion stage; BEST Arabidopsis thaliana protein match is: proline-rich family protein (TAIR:AT3G49300.1); Has 63 Blast hits to 43 proteins in 11 species: Archae - 0; Bacter…	---	---	nonTF	No
AT4G09610.1	18			18	GAST1 protein homolog 2	---	GAST1 protein homolog 2 (GASA2); FUNCTIONS IN: molecular_function unknown; INVOLVED IN: response to gibberellin stimulus; LOCATED IN: endomembrane system; CONTAINS InterPro DOMAIN/s: Gibberellin regulated protein (InterPro:IPR003854); BEST Arabidopsis thaliana protein match is: GAST1 protein homolog 3 (TAIR:AT4G09600.1); Has 469 Blast hits to 469 proteins in 44 species: Archae - 0; Bacteria - 0; …	GASA2	GAST1 protein homolog 2	nonTF	No
AT5G10020.1		18		18	Leucine-rich receptor-like protein kinase family protein	---	Leucine-rich receptor-like protein kinase family protein; FUNCTIONS IN: protein serine/threonine kinase activity, protein kinase activity, ATP binding; INVOLVED IN: transmembrane receptor protein tyrosine kinase signaling pathway, protein amino acid phosphorylation; LOCATED IN: cytosol, plasma membrane; EXPRESSED IN: 23 plant structures; EXPRESSED DURING: 13 growth stages; CONTAINS InterPro DOMAI…	---	---	nonTF	No
AT3G21720.1		17	1	18	isocitrate lyase	Encodes a glyoxylate cycle enzyme isocitrate lyase (ICL).	isocitrate lyase (ICL); FUNCTIONS IN: isocitrate lyase activity, catalytic activity; INVOLVED IN: carboxylic acid metabolic process, metabolic process; LOCATED IN: cellular_component unknown; EXPRESSED IN: leaf whorl, seed, leaf; CONTAINS InterPro DOMAIN/s: Isocitrate lyase/phosphorylmutase, conserved site (InterPro:IPR018523), Pyruvate/Phosphoenolpyruvate kinase, catalytic core (InterPro:IPR0158…	ICL	isocitrate lyase	nonTF	No
AT1G72490.1		12	6	18	---	---	unknown protein; BEST Arabidopsis thaliana protein match is: unknown protein (TAIR:AT1G17400.1); Has 75 Blast hits to 75 proteins in 21 species: Archae - 0; Bacteria - 0; Metazoa - 3; Fungi - 4; Plants - 58; Viruses - 0; Other Eukaryotes - 10 (source: NCBI BLink).	---	---	nonTF	No
AT3G60670.1		3	15	18	PLATZ transcription factor family protein	---	PLATZ transcription factor family protein; CONTAINS InterPro DOMAIN/s: Protein of unknown function DUF597 (InterPro:IPR006734); BEST Arabidopsis thaliana protein match is: PLATZ transcription factor family protein (TAIR:AT2G12646.1); Has 407 Blast hits to 407 proteins in 26 species: Archae - 0; Bacteria - 0; Metazoa - 0; Fungi - 0; Plants - 407; Viruses - 0; Other Eukaryotes - 0 (source: NCBI BLi…	---	---	nonTF	No
AT3G25080.1	17			17	Protein of unknown function (DUF626)	---	Protein of unknown function (DUF626); CONTAINS InterPro DOMAIN/s: Protein of unknown function DUF626, Arabidopsis thaliana (InterPro:IPR006462); BEST Arabidopsis thaliana protein match is: Protein of unknown function (DUF626) (TAIR:AT3G57210.1); Has 144 Blast hits to 143 proteins in 2 species: Archae - 0; Bacteria - 0; Metazoa - 0; Fungi - 0; Plants - 144; Viruses - 0; Other Eukaryotes - 0 (sourc…	---	---	nonTF	No
AT1G26400.1	17			17	FAD-binding Berberine family protein	---	FAD-binding Berberine family protein; FUNCTIONS IN: electron carrier activity, oxidoreductase activity, FAD binding, catalytic activity; LOCATED IN: endomembrane system; CONTAINS InterPro DOMAIN/s: FAD-binding, type 2 (InterPro:IPR016166), Berberine/berberine-like (InterPro:IPR012951), FAD linked oxidase, N-terminal (InterPro:IPR006094); BEST Arabidopsis thaliana protein match is: FAD-binding Ber…	---	---	nonTF	No
AT5G52490.1	17			17	Fibrillarin family protein	---	Fibrillarin family protein; FUNCTIONS IN: methyltransferase activity, RNA binding; INVOLVED IN: tRNA processing, rRNA processing; LOCATED IN: nucleus; CONTAINS InterPro DOMAIN/s: Fibrillarin (InterPro:IPR000692); BEST Arabidopsis thaliana protein match is: fibrillarin 1 (TAIR:AT5G52470.1); Has 30201 Blast hits to 17322 proteins in 780 species: Archae - 12; Bacteria - 1396; Metazoa - 17338; Fungi …	---	---	nonTF	No
AT2G23240.1	17			17	Plant EC metallothionein-like protein, family 15	---	Plant EC metallothionein-like protein, family 15; FUNCTIONS IN: zinc ion binding; INVOLVED IN: biological_process unknown; CONTAINS InterPro DOMAIN/s: Plant EC metallothionein-like protein, family 15 (InterPro:IPR000316); BEST Arabidopsis thaliana protein match is: Plant EC metallothionein-like protein, family 15 (TAIR:AT2G42000.2); Has 284 Blast hits to 225 proteins in 80 species: Archae - 0; Ba…	AtMT4b	Arabidopsis thaliana metallothionein 4b	nonTF	No
AT1G49005.1	1	16		17	CLAVATA3/ESR-RELATED 11	Member of a large family of putative ligands homologous to the Clavata3 gene. Consists of a single exon. Can partially replace CLV3 function in vivo.	CLAVATA3/ESR-RELATED 11 (CLE11); BEST Arabidopsis thaliana protein match is: CLAVATA3/ESR-RELATED 13 (TAIR:AT1G73965.1); Has 22 Blast hits to 22 proteins in 5 species: Archae - 0; Bacteria - 0; Metazoa - 0; Fungi - 0; Plants - 22; Viruses - 0; Other Eukaryotes - 0 (source: NCBI BLink).	CLE11	CLAVATA3/ESR-RELATED 11	nonTF	No
AT1G49390.1		17		17	2-oxoglutarate (2OG) and Fe(II)-dependent oxygenase superfamily protein	---	2-oxoglutarate (2OG) and Fe(II)-dependent oxygenase superfamily protein; FUNCTIONS IN: oxidoreductase activity, acting on paired donors, with incorporation or reduction of molecular oxygen, 2-oxoglutarate as one donor, and incorporation of one atom each of oxygen into both donors, oxidoreductase activity; INVOLVED IN: flavonoid biosynthetic process; LOCATED IN: cellular_component unknown; EXPRESS…	---	---	nonTF	No
AT1G73160.1		17		17	UDP-Glycosyltransferase superfamily protein	---	UDP-Glycosyltransferase superfamily protein; FUNCTIONS IN: transferase activity, transferring glycosyl groups; INVOLVED IN: biosynthetic process; EXPRESSED IN: root; CONTAINS InterPro DOMAIN/s: Glycosyl transferase, group 1 (InterPro:IPR001296); BEST Arabidopsis thaliana protein match is: UDP-Glycosyltransferase superfamily protein (TAIR:AT4G19460.1); Has 13084 Blast hits to 13074 proteins in 222…	---	---	nonTF	No
AT2G07170.1		16	1	17	ARM repeat superfamily protein	---	ARM repeat superfamily protein; FUNCTIONS IN: binding; INVOLVED IN: intracellular protein transport, vesicle-mediated transport; LOCATED IN: membrane coat; EXPRESSED IN: 13 plant structures; EXPRESSED DURING: 7 growth stages; CONTAINS InterPro DOMAIN/s: Armadillo-type fold (InterPro:IPR016024), Clathrin/coatomer adaptor, adaptin-like, N-terminal (InterPro:IPR002553); BEST Arabidopsis thaliana pro…	---	---	nonTF	No
AT1G77655.1	16			16	---	---	unknown protein; Has 3 Blast hits to 3 proteins in 1 species: Archae - 0; Bacteria - 0; Metazoa - 0; Fungi - 0; Plants - 3; Viruses - 0; Other Eukaryotes - 0 (source: NCBI BLink).	---	---	nonTF	No
AT4G25930.1	16			16	Protein of unknown function (DUF295)	---	Protein of unknown function (DUF295); CONTAINS InterPro DOMAIN/s: Protein of unknown function DUF295 (InterPro:IPR005174); BEST Arabidopsis thaliana protein match is: Protein of unknown function (DUF295) (TAIR:AT4G25920.1); Has 236 Blast hits to 226 proteins in 5 species: Archae - 0; Bacteria - 0; Metazoa - 0; Fungi - 0; Plants - 236; Viruses - 0; Other Eukaryotes - 0 (source: NCBI BLink).	---	---	nonTF	No
AT4G31830.1	16			16	---	---	unknown protein; Has 42 Blast hits to 42 proteins in 10 species: Archae - 0; Bacteria - 0; Metazoa - 0; Fungi - 0; Plants - 42; Viruses - 0; Other Eukaryotes - 0 (source: NCBI BLink).	---	---	nonTF	No
AT5G59100.1	1	14	1	16	Subtilisin-like serine endopeptidase family protein	---	Subtilisin-like serine endopeptidase family protein; FUNCTIONS IN: identical protein binding, serine-type endopeptidase activity; INVOLVED IN: proteolysis, negative regulation of catalytic activity; LOCATED IN: endomembrane system; CONTAINS InterPro DOMAIN/s: Protease-associated PA (InterPro:IPR003137), Peptidase S8/S53, subtilisin/kexin/sedolisin (InterPro:IPR000209), Peptidase S8/S53, subtilisi…	---	---	nonTF	No
AT5G05640.1		16		16	nucleoprotein-related	---	nucleoprotein-related; FUNCTIONS IN: molecular_function unknown; INVOLVED IN: biological_process unknown; LOCATED IN: membrane; EXPRESSED IN: 20 plant structures; EXPRESSED DURING: 9 growth stages; Has 1807 Blast hits to 1807 proteins in 277 species: Archae - 0; Bacteria - 0; Metazoa - 736; Fungi - 347; Plants - 385; Viruses - 0; Other Eukaryotes - 339 (source: NCBI BLink).	---	---	nonTF	No
AT3G48580.1		14	2	16	xyloglucan endotransglucosylase/hydrolase 11	---	xyloglucan endotransglucosylase/hydrolase 11 (XTH11); FUNCTIONS IN: hydrolase activity, acting on glycosyl bonds, hydrolase activity, hydrolyzing O-glycosyl compounds, xyloglucan:xyloglucosyl transferase activity; INVOLVED IN: carbohydrate metabolic process, cellular glucan metabolic process; LOCATED IN: endomembrane system, apoplast, cell wall; EXPRESSED IN: embryo, pedicel, flower, carpel; EXPR…	XTH11	xyloglucan endotransglucosylase/hydrolase 11	nonTF	No
AT3G50190.1		13	3	16	Plant protein of unknown function (DUF247)	---	Plant protein of unknown function (DUF247); INVOLVED IN: biological_process unknown; LOCATED IN: chloroplast; EXPRESSED IN: root; CONTAINS InterPro DOMAIN/s: Protein of unknown function DUF247, plant (InterPro:IPR004158); BEST Arabidopsis thaliana protein match is: Plant protein of unknown function (DUF247) (TAIR:AT3G50140.1); Has 1131 Blast hits to 1013 proteins in 19 species: Archae - 0; Bacter…	---	---	nonTF	No
AT3G01311.1		13	3	16	Protein of unknown function (DUF569)	---	CONTAINS InterPro DOMAIN/s: Protein of unknown function DUF569 (InterPro:IPR007679), Actin cross-linking (InterPro:IPR008999); BEST Arabidopsis thaliana protein match is: Protein of unknown function (DUF569) (TAIR:AT3G28630.1); Has 35333 Blast hits to 34131 proteins in 2444 species: Archae - 798; Bacteria - 22429; Metazoa - 974; Fungi - 991; Plants - 531; Viruses - 0; Other Eukaryotes - 9610 (sou…	---	---	nonTF	No
AT4G32910.1		4	12	16	---	---	CONTAINS InterPro DOMAIN/s: Nuclear pore complex protein, Nucleoporin Nup85-like (InterPro:IPR011502); Has 30201 Blast hits to 17322 proteins in 780 species: Archae - 12; Bacteria - 1396; Metazoa - 17338; Fungi - 3422; Plants - 5037; Viruses - 0; Other Eukaryotes - 2996 (source: NCBI BLink).	---	---	nonTF	No
AT5G08560.1		4	12	16	transducin family protein / WD-40 repeat family protein	---	transducin family protein / WD-40 repeat family protein; CONTAINS InterPro DOMAIN/s: WD40 repeat 2 (InterPro:IPR019782), WD40 repeat, conserved site (InterPro:IPR019775), WD40 repeat (InterPro:IPR001680), CTLH, C-terminal LisH motif (InterPro:IPR006595), G-protein beta WD-40 repeat, region (InterPro:IPR020472), WD40 repeat-like-containing domain (InterPro:IPR011046), WD40-repeat-containing domain…	---	---	nonTF	No
AT4G15020.2		4	12	16	hAT transposon superfamily	---	hAT transposon superfamily; FUNCTIONS IN: protein dimerization activity, DNA binding; INVOLVED IN: biological_process unknown; LOCATED IN: cellular_component unknown; EXPRESSED IN: 19 plant structures; EXPRESSED DURING: 8 growth stages; CONTAINS InterPro DOMAIN/s: HAT dimerisation (InterPro:IPR008906), Zinc finger, BED-type predicted (InterPro:IPR003656), Protein of unknown function DUF659 (Inter…	---	---	nonTF	No
AT3G50030.1		3	13	16	ARM-repeat/Tetratricopeptide repeat (TPR)-like protein	---	ARM-repeat/Tetratricopeptide repeat (TPR)-like protein; FUNCTIONS IN: binding; INVOLVED IN: biological_process unknown; LOCATED IN: cellular_component unknown; CONTAINS InterPro DOMAIN/s: Tetratricopeptide-like helical (InterPro:IPR011990), Armadillo-type fold (InterPro:IPR016024); BEST Arabidopsis thaliana protein match is: ARM-repeat/Tetratricopeptide repeat (TPR)-like protein (TAIR:AT5G43120.1…	---	---	nonTF	No
AT2G14960.1		1	15	16	Auxin-responsive GH3 family protein	encodes a protein similar to IAA-amido synthases. Lines carrying an insertion in this gene are hypersensitive to auxin.	GH3.1; CONTAINS InterPro DOMAIN/s: GH3 auxin-responsive promoter (InterPro:IPR004993); BEST Arabidopsis thaliana protein match is: Auxin-responsive GH3 family protein (TAIR:AT4G37390.1); Has 1628 Blast hits to 1412 proteins in 230 species: Archae - 1; Bacteria - 595; Metazoa - 55; Fungi - 2; Plants - 676; Viruses - 0; Other Eukaryotes - 299 (source: NCBI BLink).	GH3.1	---	nonTF	No
AT1G50570.2			16	16	Calcium-dependent lipid-binding (CaLB domain) family protein	---	Calcium-dependent lipid-binding (CaLB domain) family protein; CONTAINS InterPro DOMAIN/s: C2 calcium/lipid-binding domain, CaLB (InterPro:IPR008973), C2 calcium-dependent membrane targeting (InterPro:IPR000008); BEST Arabidopsis thaliana protein match is: Calcium-dependent lipid-binding (CaLB domain) family protein (TAIR:AT5G55530.2); Has 35333 Blast hits to 34131 proteins in 2444 species: Archae…	---	---	nonTF	No
AT1G02850.1			16	16	beta glucosidase 11	---	beta glucosidase 11 (BGLU11); FUNCTIONS IN: cation binding, hydrolase activity, hydrolyzing O-glycosyl compounds, catalytic activity; INVOLVED IN: carbohydrate metabolic process; LOCATED IN: endomembrane system; EXPRESSED IN: 24 plant structures; EXPRESSED DURING: 13 growth stages; CONTAINS InterPro DOMAIN/s: Glycoside hydrolase, family 1 (InterPro:IPR001360), Glycoside hydrolase, family 1, activ…	BGLU11	beta glucosidase 11	nonTF	No
AT3G09130.1	15			15	---	---	unknown protein; BEST Arabidopsis thaliana protein match is: unknown protein (TAIR:AT3G42786.1); Has 7 Blast hits to 7 proteins in 2 species: Archae - 0; Bacteria - 0; Metazoa - 0; Fungi - 0; Plants - 7; Viruses - 0; Other Eukaryotes - 0 (source: NCBI BLink).	---	---	nonTF	No
AT1G14940.2	15			15	Polyketide cyclase/dehydrase and lipid transport superfamily protein	---	Polyketide cyclase/dehydrase and lipid transport superfamily protein; FUNCTIONS IN: molecular_function unknown; INVOLVED IN: response to biotic stimulus, defense response; LOCATED IN: cellular_component unknown; CONTAINS InterPro DOMAIN/s: Bet v I allergen (InterPro:IPR000916); BEST Arabidopsis thaliana protein match is: Polyketide cyclase/dehydrase and lipid transport superfamily protein (TAIR:A…	---	---	nonTF	No
AT5G58730.1		15		15	pfkB-like carbohydrate kinase family protein	---	pfkB-like carbohydrate kinase family protein; CONTAINS InterPro DOMAIN/s: Carbohydrate/purine kinase (InterPro:IPR011611), Carbohydrate/puine kinase, PfkB, conserved site (InterPro:IPR002173); BEST Arabidopsis thaliana protein match is: pfkB-like carbohydrate kinase family protein (TAIR:AT4G10260.1); Has 1807 Blast hits to 1807 proteins in 277 species: Archae - 0; Bacteria - 0; Metazoa - 736; Fun…	---	---	nonTF	No
AT2G45430.1		15		15	AT-hook motif nuclear-localized protein 22	Encodes a nuclear localized AT hook domain containing protein that can bind AT rich DNA in vitro. Overexpression of the gene results in delayed flowering. Is likely to act redundantly with AHL18, AHL27 and AHL29 in the regulation of flowering. It is also involved in both photo- and skotomorphogenesis.	AT-hook motif nuclear-localized protein 22 (AHL22); CONTAINS InterPro DOMAIN/s: Protein of unknown function DUF296 (InterPro:IPR005175), Predicted AT-hook DNA-binding (InterPro:IPR014476); BEST Arabidopsis thaliana protein match is: AT-hook motif nuclear-localized protein 18 (TAIR:AT3G60870.1); Has 823 Blast hits to 817 proteins in 42 species: Archae - 0; Bacteria - 4; Metazoa - 44; Fungi - 6; Pl…	AHL22	AT-hook motif nuclear-localized protein 22	nonTF	No
AT5G66920.1		15		15	SKU5 similar 17	---	SKU5 similar 17 (sks17); FUNCTIONS IN: oxidoreductase activity, copper ion binding; INVOLVED IN: response to karrikin; LOCATED IN: cell wall, plant-type cell wall; EXPRESSED IN: 21 plant structures; EXPRESSED DURING: 13 growth stages; CONTAINS InterPro DOMAIN/s: Multicopper oxidase, type 3 (InterPro:IPR011707), Cupredoxin (InterPro:IPR008972), Multicopper oxidase, type 2 (InterPro:IPR011706), Mul…	sks17	SKU5 similar 17	nonTF	No
AT5G24960.1		15		15	cytochrome P450, family 71, subfamily A, polypeptide 14	putative cytochrome P450	cytochrome P450, family 71, subfamily A, polypeptide 14 (CYP71A14); FUNCTIONS IN: electron carrier activity, monooxygenase activity, iron ion binding, oxygen binding, heme binding; INVOLVED IN: oxidation reduction; LOCATED IN: endomembrane system; CONTAINS InterPro DOMAIN/s: Cytochrome P450 (InterPro:IPR001128), Cytochrome P450, conserved site (InterPro:IPR017972), Cytochrome P450, E-class, group…	CYP71A14	cytochrome P450, family 71, subfamily A, polypeptide 14	nonTF	No
AT1G19115.3		14	1	15	---	---	unknown protein; FUNCTIONS IN: molecular_function unknown; INVOLVED IN: biological_process unknown; LOCATED IN: cellular_component unknown; BEST Arabidopsis thaliana protein match is: unknown protein (TAIR:AT1G72490.1); Has 30201 Blast hits to 17322 proteins in 780 species: Archae - 12; Bacteria - 1396; Metazoa - 17338; Fungi - 3422; Plants - 5037; Viruses - 0; Other Eukaryotes - 2996 (source: NC…	---	---	nonTF	No
AT5G60530.1		14	1	15	late embryogenesis abundant protein-related / LEA protein-related	---	late embryogenesis abundant protein-related / LEA protein-related; FUNCTIONS IN: molecular_function unknown; LOCATED IN: endomembrane system; EXPRESSED IN: root; CONTAINS InterPro DOMAIN/s: Root cap (InterPro:IPR009646); BEST Arabidopsis thaliana protein match is: Late embryogenesis abundant (LEA) protein-related (TAIR:AT5G60520.1); Has 1807 Blast hits to 1807 proteins in 277 species: Archae - 0;…	---	---	nonTF	No
AT3G24240.1		14	1	15	Leucine-rich repeat receptor-like protein kinase family protein	---	Leucine-rich repeat receptor-like protein kinase family protein; FUNCTIONS IN: protein serine/threonine kinase activity, protein kinase activity, ATP binding; INVOLVED IN: transmembrane receptor protein tyrosine kinase signaling pathway, protein amino acid phosphorylation; LOCATED IN: endomembrane system; EXPRESSED IN: root; CONTAINS InterPro DOMAIN/s: Protein kinase, ATP binding site (InterPro:I…	---	---	nonTF	No
AT1G02520.1		13	2	15	P-glycoprotein 11	---	P-glycoprotein 11 (PGP11); FUNCTIONS IN: ATPase activity, coupled to transmembrane movement of substances; INVOLVED IN: transport, transmembrane transport; LOCATED IN: plasma membrane; EXPRESSED IN: callus; CONTAINS InterPro DOMAIN/s: ATPase, AAA+ type, core (InterPro:IPR003593), ABC transporter-like (InterPro:IPR003439), ABC transporter, transmembrane domain, type 1 (InterPro:IPR011527), ABC tra…	PGP11	P-glycoprotein 11	nonTF	No
AT2G41620.1		12	3	15	Nucleoporin interacting component (Nup93/Nic96-like) family protein	---	Nucleoporin interacting component (Nup93/Nic96-like) family protein; FUNCTIONS IN: protein binding; INVOLVED IN: transport; LOCATED IN: nucleolus; EXPRESSED IN: 24 plant structures; EXPRESSED DURING: 15 growth stages; CONTAINS InterPro DOMAIN/s: Nucleoporin interacting component Nup93/Nic96 (InterPro:IPR007231); BEST Arabidopsis thaliana protein match is: Nucleoporin interacting component (Nup93/…	---	---	nonTF	No
AT2G03820.1		9	6	15	nonsense-mediated mRNA decay NMD3 family protein	---	nonsense-mediated mRNA decay NMD3 family protein; CONTAINS InterPro DOMAIN/s: NMD3 (InterPro:IPR007064); Has 480 Blast hits to 466 proteins in 217 species: Archae - 17; Bacteria - 0; Metazoa - 145; Fungi - 138; Plants - 63; Viruses - 0; Other Eukaryotes - 117 (source: NCBI BLink).	---	---	nonTF	No
AT3G49380.1		5	10	15	IQ-domain 15	---	IQ-domain 15 (iqd15); CONTAINS InterPro DOMAIN/s: IQ calmodulin-binding region (InterPro:IPR000048); BEST Arabidopsis thaliana protein match is: IQ-domain 16 (TAIR:AT4G10640.1); Has 694 Blast hits to 691 proteins in 20 species: Archae - 0; Bacteria - 0; Metazoa - 0; Fungi - 1; Plants - 692; Viruses - 0; Other Eukaryotes - 1 (source: NCBI BLink).	iqd15	IQ-domain 15	nonTF	No
AT5G63350.1		2	13	15	---	---	unknown protein; BEST Arabidopsis thaliana protein match is: unknown protein (TAIR:AT3G48510.1); Has 103 Blast hits to 102 proteins in 13 species: Archae - 0; Bacteria - 0; Metazoa - 2; Fungi - 0; Plants - 101; Viruses - 0; Other Eukaryotes - 0 (source: NCBI BLink).	---	---	nonTF	No
AT2G15690.1		1	14	15	Tetratricopeptide repeat (TPR)-like superfamily protein	---	Tetratricopeptide repeat (TPR)-like superfamily protein; CONTAINS InterPro DOMAIN/s: Pentatricopeptide repeat (InterPro:IPR002885); BEST Arabidopsis thaliana protein match is: Pentatricopeptide repeat (PPR) superfamily protein (TAIR:AT4G32450.1); Has 33034 Blast hits to 15947 proteins in 677 species: Archae - 2; Bacteria - 822; Metazoa - 2903; Fungi - 1398; Plants - 25666; Viruses - 35; Other Euk…	---	---	nonTF	No
AT2G47130.1		1	14	15	NAD(P)-binding Rossmann-fold superfamily protein	---	NAD(P)-binding Rossmann-fold superfamily protein; FUNCTIONS IN: oxidoreductase activity, binding, catalytic activity; INVOLVED IN: oxidation reduction, metabolic process; LOCATED IN: cellular_component unknown; EXPRESSED IN: 18 plant structures; EXPRESSED DURING: 11 growth stages; CONTAINS InterPro DOMAIN/s: NAD(P)-binding domain (InterPro:IPR016040), Glucose/ribitol dehydrogenase (InterPro:IPR00…	SDR3	short-chain dehydrogenase/reductase 2	nonTF	No
AT1G28030.1	14			14	2-oxoglutarate (2OG) and Fe(II)-dependent oxygenase superfamily protein	---	2-oxoglutarate (2OG) and Fe(II)-dependent oxygenase superfamily protein; CONTAINS InterPro DOMAIN/s: Oxoglutarate/iron-dependent oxygenase (InterPro:IPR005123); BEST Arabidopsis thaliana protein match is: 2-oxoglutarate (2OG) and Fe(II)-dependent oxygenase superfamily protein (TAIR:AT1G52820.1); Has 5089 Blast hits to 5024 proteins in 625 species: Archae - 0; Bacteria - 336; Metazoa - 25; Fungi -…	---	---	nonTF	No
AT1G07645.1	14			14	dessication-induced 1VOC superfamily protein	---	dessication-induced 1VOC superfamily protein (DSI-1VOC); FUNCTIONS IN: catalytic activity; LOCATED IN: endomembrane system; EXPRESSED IN: seed; CONTAINS InterPro DOMAIN/s: Glyoxalase/bleomycin resistance protein/dioxygenase (InterPro:IPR004360); Has 35333 Blast hits to 34131 proteins in 2444 species: Archae - 798; Bacteria - 22429; Metazoa - 974; Fungi - 991; Plants - 531; Viruses - 0; Other Euka…	DSI-1VOC	dessication-induced 1VOC superfamily protein	nonTF	No
AT5G37140.1	14			14	P-loop containing nucleoside triphosphate hydrolases superfamily protein	---	P-loop containing nucleoside triphosphate hydrolases superfamily protein; FUNCTIONS IN: hydrolase activity, DNA binding, ATP binding; INVOLVED IN: biological_process unknown; LOCATED IN: cellular_component unknown; CONTAINS InterPro DOMAIN/s: Restriction endonuclease, type I, R subunit/Type III, Res subunit (InterPro:IPR006935); BEST Arabidopsis thaliana protein match is: P-loop containing nucleo…	---	---	nonTF	No
AT1G64255.1	14			14	MuDR family transposase	---	MuDR family transposase; FUNCTIONS IN: zinc ion binding; INVOLVED IN: biological_process unknown; LOCATED IN: cellular_component unknown; CONTAINS InterPro DOMAIN/s: MULE transposase, conserved domain (InterPro:IPR018289), Zinc finger, SWIM-type (InterPro:IPR007527), Zinc finger, PMZ-type (InterPro:IPR006564), Transposase, MuDR, plant (InterPro:IPR004332); BEST Arabidopsis thaliana protein match …	---	---	nonTF	No
AT4G18690.1	1	12	1	14	---	---	unknown protein; BEST Arabidopsis thaliana protein match is: unknown protein (TAIR:AT4G18680.1); Has 522 Blast hits to 522 proteins in 39 species: Archae - 0; Bacteria - 0; Metazoa - 9; Fungi - 0; Plants - 513; Viruses - 0; Other Eukaryotes - 0 (source: NCBI BLink).	---	---	nonTF	No
AT2G38530.1	1	6	7	14	lipid transfer protein 2	Involved in lipid transfer between membranes. Belongs to a family of Lipid transfer proteins. Sequence similarity to other plant/Arabidopsis LPT genes but highest similarity to LPT1. Stress and pathogen-inducible motifs found in the upstream region. Expressed in flower, leaves and siliques but absent in roots. Predicted to be a member of PR-14 pathogenesis-related protein family with the followin…	lipid transfer protein 2 (LTP2); FUNCTIONS IN: lipid binding; INVOLVED IN: programmed cell death, phospholipid transfer to membrane; LOCATED IN: plasma membrane; EXPRESSED IN: 21 plant structures; EXPRESSED DURING: 10 growth stages; CONTAINS InterPro DOMAIN/s: Bifunctional inhibitor/plant lipid transfer protein/seed storage (InterPro:IPR016140), Plant lipid transfer protein/seed storage/trypsin-a…	LTP2	lipid transfer protein 2	nonTF	No
AT4G00080.1		14		14	Plant invertase/pectin methylesterase inhibitor superfamily protein	---	unfertilized embryo sac 11 (UNE11); FUNCTIONS IN: enzyme inhibitor activity, pectinesterase inhibitor activity, pectinesterase activity; INVOLVED IN: double fertilization forming a zygote and endosperm; LOCATED IN: endomembrane system; EXPRESSED IN: root; CONTAINS InterPro DOMAIN/s: Pectinesterase inhibitor (InterPro:IPR006501); BEST Arabidopsis thaliana protein match is: Plant invertase/pectin m…	UNE11	unfertilized embryo sac 11	nonTF	No
AT1G13590.1		14		14	phytosulfokine 1 precursor	Encodes a phytosulfokine-alpha (PSK) precursor, a unique plant peptide growth factor first described in Asparagus.	phytosulfokine 1 precursor (PSK1); FUNCTIONS IN: growth factor activity; INVOLVED IN: cell growth; LOCATED IN: extracellular matrix; EXPRESSED IN: root; CONTAINS InterPro DOMAIN/s: Phytosulfokine (InterPro:IPR009438); Has 98 Blast hits to 98 proteins in 21 species: Archae - 0; Bacteria - 0; Metazoa - 0; Fungi - 0; Plants - 98; Viruses - 0; Other Eukaryotes - 0 (source: NCBI BLink).	PSK1	phytosulfokine 1 precursor	nonTF	No
AT1G76500.1		14		14	Predicted AT-hook DNA-binding family protein	Encodes an AT hook domain containing protein. Identified in a screen of activation tagged lines that suppress the long-hypocotyl phenotype of a weak phyB allele. Affects cell elongation in the hypocotyl and leaves.Acts redundantly with ESC to modulate hypocotyl growth inhibition in response to light	SUPPRESSOR OF PHYB-4#3 (SOB3); FUNCTIONS IN: DNA binding; INVOLVED IN: photomorphogenesis; LOCATED IN: cellular_component unknown; EXPRESSED IN: 10 plant structures; EXPRESSED DURING: 6 growth stages; CONTAINS InterPro DOMAIN/s: Protein of unknown function DUF296 (InterPro:IPR005175), AT hook, DNA-binding motif (InterPro:IPR017956), Predicted AT-hook DNA-binding (InterPro:IPR014476); BEST Arabido…	SOB3	SUPPRESSOR OF PHYB-4#3	nonTF	No
AT5G04970.1		14		14	Plant invertase/pectin methylesterase inhibitor superfamily	---	Plant invertase/pectin methylesterase inhibitor superfamily; FUNCTIONS IN: enzyme inhibitor activity, pectinesterase activity; INVOLVED IN: cell wall modification; LOCATED IN: cell wall; EXPRESSED IN: flower, root; CONTAINS InterPro DOMAIN/s: Pectinesterase, active site (InterPro:IPR018040), Pectin lyase fold/virulence factor (InterPro:IPR011050), Pectinesterase, catalytic (InterPro:IPR000070), P…	---	---	nonTF	No
AT3G54940.2		13	1	14	Papain family cysteine protease	---	Papain family cysteine protease; FUNCTIONS IN: cysteine-type endopeptidase activity, cysteine-type peptidase activity; INVOLVED IN: proteolysis; LOCATED IN: endomembrane system; EXPRESSED IN: embryo, sepal, carpel; EXPRESSED DURING: 4 anthesis, C globular stage; CONTAINS InterPro DOMAIN/s: Peptidase C1A, papain (InterPro:IPR013128), Proteinase inhibitor I29, cathepsin propeptide (InterPro:IPR0132…	---	---	nonTF	No
AT5G44320.1		10	4	14	Eukaryotic translation initiation factor 3 subunit 7 (eIF-3)	---	Eukaryotic translation initiation factor 3 subunit 7 (eIF-3); FUNCTIONS IN: translation initiation factor activity; INVOLVED IN: translational initiation; LOCATED IN: cellular_component unknown; EXPRESSED IN: 23 plant structures; EXPRESSED DURING: 13 growth stages; CONTAINS InterPro DOMAIN/s: Eukaryotic translation initiation factor 3, subunit 7 (InterPro:IPR007783); BEST Arabidopsis thaliana pro…	---	---	nonTF	No
AT1G08410.1		8	6	14	P-loop containing nucleoside triphosphate hydrolases superfamily protein	---	P-loop containing nucleoside triphosphate hydrolases superfamily protein; FUNCTIONS IN: GTP binding; INVOLVED IN: biological_process unknown; LOCATED IN: intracellular; EXPRESSED IN: 18 plant structures; EXPRESSED DURING: 13 growth stages; CONTAINS InterPro DOMAIN/s: GTP1/OBG (InterPro:IPR006073), GTP-binding protein, HSR1-related (InterPro:IPR002917); BEST Arabidopsis thaliana protein match is: …	---	---	nonTF	No
AT1G63440.1		3	11	14	heavy metal atpase 5	The Arabidopsis P-type ATPase HMA5 is involved in Cu detoxification. hma5 mutant plants exhibit Cu hypersensitivity, which is especially dramatic in roots where HMA5 is mostly expressed.	heavy metal atpase 5 (HMA5); FUNCTIONS IN: ATPase activity, coupled to transmembrane movement of ions, phosphorylative mechanism; INVOLVED IN: detoxification of copper ion, response to copper ion; LOCATED IN: integral to membrane, membrane; EXPRESSED IN: 8 plant structures; EXPRESSED DURING: L mature pollen stage, M germinated pollen stage, 4 anthesis, petal differentiation and expansion stage; C…	HMA5	heavy metal atpase 5	nonTF	No
AT1G02850.4		1	13	14	beta glucosidase 11	---	beta glucosidase 11 (BGLU11); FUNCTIONS IN: cation binding, hydrolase activity, hydrolyzing O-glycosyl compounds, catalytic activity; INVOLVED IN: carbohydrate metabolic process; LOCATED IN: endomembrane system; EXPRESSED IN: 24 plant structures; EXPRESSED DURING: 13 growth stages; CONTAINS InterPro DOMAIN/s: Glycoside hydrolase, family 1 (InterPro:IPR001360), Glycoside hydrolase, family 1, activ…	BGLU11	beta glucosidase 11	nonTF	No
AT2G33310.2			14	14	auxin-induced protein 13	Auxin induced gene, IAA13 (IAA13).	auxin-induced protein 13 (IAA13); FUNCTIONS IN: sequence-specific DNA binding transcription factor activity; INVOLVED IN: response to auxin stimulus, response to cyclopentenone; LOCATED IN: nucleus; EXPRESSED IN: 22 plant structures; EXPRESSED DURING: 13 growth stages; CONTAINS InterPro DOMAIN/s: Aux/IAA-ARF-dimerisation (InterPro:IPR011525), AUX/IAA protein (InterPro:IPR003311); BEST Arabidopsis…	IAA13	auxin-induced protein 13	nonTF	No
AT4G26466.1	13			13	lorelei	Encodes a membrane localized (putative GPI-anchored) protein involved in fertilization. Loss of function mutations display defects in fertilization-around 25% of embryo sacs abort.	LORELEI (LRE); BEST Arabidopsis thaliana protein match is: LORELEI-LIKE-GPI-ANCHORED PROTEIN 1 (TAIR:AT5G56170.1); Has 30201 Blast hits to 17322 proteins in 780 species: Archae - 12; Bacteria - 1396; Metazoa - 17338; Fungi - 3422; Plants - 5037; Viruses - 0; Other Eukaryotes - 2996 (source: NCBI BLink).	LRE	LORELEI	nonTF	No
AT2G03520.1	13			13	ureide permease 4	Encodes AtUPS4, a member of the Arabidopsis ureide permease family.	ureide permease 4 (UPS4); LOCATED IN: chloroplast; EXPRESSED IN: stigma, seedling, fruit, filament, seed; BEST Arabidopsis thaliana protein match is: ureide permease 1 (TAIR:AT2G03590.1); Has 30201 Blast hits to 17322 proteins in 780 species: Archae - 12; Bacteria - 1396; Metazoa - 17338; Fungi - 3422; Plants - 5037; Viruses - 0; Other Eukaryotes - 2996 (source: NCBI BLink).	UPS4	ureide permease 4	nonTF	No
AT5G62800.1	13			13	Protein with RING/U-box and TRAF-like domains	---	Protein with RING/U-box and TRAF-like domains; FUNCTIONS IN: ubiquitin-protein ligase activity, zinc ion binding; INVOLVED IN: multicellular organismal development, protein ubiquitination, ubiquitin-dependent protein catabolic process; LOCATED IN: nucleus; EXPRESSED IN: stem; CONTAINS InterPro DOMAIN/s: TRAF-like (InterPro:IPR008974), Seven-in-absentia protein, TRAF-like domain (InterPro:IPR01812…	---	---	nonTF	No
AT4G17950.1		13		13	AT hook motif DNA-binding family protein	---	AT hook motif DNA-binding family protein; FUNCTIONS IN: DNA binding; INVOLVED IN: regulation of transcription, DNA-dependent; LOCATED IN: nucleus; EXPRESSED IN: 16 plant structures; EXPRESSED DURING: 11 growth stages; CONTAINS InterPro DOMAIN/s: Protein of unknown function DUF296 (InterPro:IPR005175), AT hook, DNA-binding motif (InterPro:IPR017956); BEST Arabidopsis thaliana protein match is: AT …	---	---	nonTF	No
AT4G04940.1		13		13	transducin family protein / WD-40 repeat family protein	---	transducin family protein / WD-40 repeat family protein; FUNCTIONS IN: nucleotide binding; INVOLVED IN: rRNA processing; LOCATED IN: CUL4 RING ubiquitin ligase complex; EXPRESSED IN: 20 plant structures; EXPRESSED DURING: 11 growth stages; CONTAINS InterPro DOMAIN/s: WD40 repeat 2 (InterPro:IPR019782), WD40 repeat, conserved site (InterPro:IPR019775), WD40 repeat (InterPro:IPR001680), WD40 repeat…	---	---	nonTF	No
AT3G02493.1		13		13	ROTUNDIFOLIA like 19	---	ROTUNDIFOLIA like 19 (RTFL19); CONTAINS InterPro DOMAIN/s: DVL (InterPro:IPR012552); BEST Arabidopsis thaliana protein match is: ROTUNDIFOLIA like 18 (TAIR:AT5G16023.1); Has 42 Blast hits to 42 proteins in 8 species: Archae - 0; Bacteria - 0; Metazoa - 0; Fungi - 0; Plants - 42; Viruses - 0; Other Eukaryotes - 0 (source: NCBI BLink).	RTFL19	ROTUNDIFOLIA like 19	nonTF	No
AT2G34080.1		10	3	13	Cysteine proteinases superfamily protein	---	Cysteine proteinases superfamily protein; FUNCTIONS IN: cysteine-type peptidase activity, cysteine-type endopeptidase activity; INVOLVED IN: proteolysis; LOCATED IN: endomembrane system; CONTAINS InterPro DOMAIN/s: Peptidase C1A, papain (InterPro:IPR013128), Proteinase inhibitor I29, cathepsin propeptide (InterPro:IPR013201), Peptidase C1A, papain C-terminal (InterPro:IPR000668), Peptidase, cyste…	---	---	nonTF	No
AT1G23780.1		9	4	13	F-box family protein	---	F-box family protein; CONTAINS InterPro DOMAIN/s: F-box domain, cyclin-like (InterPro:IPR001810), F-box domain, Skp2-like (InterPro:IPR022364); BEST Arabidopsis thaliana protein match is: F-box family protein (TAIR:AT1G23770.1); Has 310 Blast hits to 310 proteins in 54 species: Archae - 0; Bacteria - 0; Metazoa - 148; Fungi - 0; Plants - 156; Viruses - 0; Other Eukaryotes - 6 (source: NCBI BLink).	---	---	nonTF	No
AT1G73590.1		9	4	13	Auxin efflux carrier family protein	Encodes an auxin efflux carrier involved in shoot and root development. It is involved in the maintenance of embryonic auxin gradients. Loss of function severely affects organ initiation, pin1 mutants are characterised by an inflorescence meristem that does not initiate any flowers, resulting in the formation of a naked inflorescence stem. PIN1 is involved in the determination of leaf shape by ac…	PIN-FORMED 1 (PIN1); FUNCTIONS IN: transporter activity; INVOLVED IN: in 14 processes; LOCATED IN: apical part of cell, plasma membrane, membrane, basal plasma membrane, cytoplasm; EXPRESSED IN: 25 plant structures; EXPRESSED DURING: 13 growth stages; CONTAINS InterPro DOMAIN/s: Auxin efflux carrier, subgroup (InterPro:IPR014024), Auxin efflux carrier (InterPro:IPR004776); BEST Arabidopsis thalia…	PIN1	PIN-FORMED 1	nonTF	No
AT3G15380.1		9	4	13	Plasma-membrane choline transporter family protein	---	Plasma-membrane choline transporter family protein; INVOLVED IN: biological_process unknown; LOCATED IN: plasma membrane; EXPRESSED IN: 22 plant structures; EXPRESSED DURING: 13 growth stages; CONTAINS InterPro DOMAIN/s: Protein of unknown function DUF580 (InterPro:IPR007603); Has 948 Blast hits to 937 proteins in 182 species: Archae - 0; Bacteria - 0; Metazoa - 503; Fungi - 120; Plants - 118; Vi…	---	---	nonTF	No
AT1G23080.1		5	8	13	Auxin efflux carrier family protein	Encodes a novel component of auxin efflux that is located apically in the basal cell and is involved during embryogenesis in setting up the apical-basal axis in the embryo. It is also involved in pattern specification during root development. In roots, it is expressed at lateral and basal membranes of provascular cells in the meristem and elongation zone, whereas in the columella cells it coincid…	PIN-FORMED 7 (PIN7); FUNCTIONS IN: auxin:hydrogen symporter activity, transporter activity, auxin efflux transmembrane transporter activity; INVOLVED IN: response to cyclopentenone, root development, pattern specification process, auxin polar transport, longitudinal axis specification; LOCATED IN: plasma membrane, membrane; EXPRESSED IN: 24 plant structures; EXPRESSED DURING: 13 growth stages; CO…	PIN7	PIN-FORMED 7	nonTF	No
AT5G15080.1		3	10	13	Protein kinase superfamily protein	---	Protein kinase superfamily protein; FUNCTIONS IN: protein serine/threonine kinase activity, protein kinase activity, kinase activity, ATP binding; INVOLVED IN: protein amino acid phosphorylation, N-terminal protein myristoylation; LOCATED IN: plasma membrane; CONTAINS InterPro DOMAIN/s: Protein kinase, ATP binding site (InterPro:IPR017441), Protein kinase, catalytic domain (InterPro:IPR000719), S…	---	---	nonTF	No
AT2G26710.1		2	11	13	Cytochrome P450 superfamily protein	Encodes a member of the cytochrome p450 family that serves as a control point between multiple photoreceptor systems and brassinosteroid signal transduction. Involved in brassinolide metabolism. Mediates response to a variety of light signals including hypocotyl elongation and cotyledon expansion.	PHYB ACTIVATION TAGGED SUPPRESSOR 1 (BAS1); FUNCTIONS IN: steroid hydroxylase activity, oxygen binding; INVOLVED IN: response to light stimulus, response to brassinosteroid stimulus, brassinosteroid homeostasis, brassinosteroid metabolic process; LOCATED IN: endomembrane system; EXPRESSED IN: 13 plant structures; EXPRESSED DURING: 6 growth stages; CONTAINS InterPro DOMAIN/s: Cytochrome P450 (Inte…	CYP734A1	---	nonTF	No
AT2G41850.1		2	11	13	polygalacturonase abscission zone A. thaliana	ADPG2.	polygalacturonase abscission zone A. thaliana (PGAZAT); FUNCTIONS IN: polygalacturonase activity; INVOLVED IN: cell wall modification involved in abscission, fruit dehiscence, floral organ abscission, anther dehiscence, carbohydrate metabolic process; LOCATED IN: endomembrane system; EXPRESSED IN: 6 plant structures; EXPRESSED DURING: 4 anthesis; CONTAINS InterPro DOMAIN/s: Pectin lyase fold/viru…	PGAZAT	polygalacturonase abscission zone A. thaliana	nonTF	No
AT2G20800.1		2	11	13	NAD(P)H dehydrogenase B4	---	NAD(P)H dehydrogenase B4 (NDB4); FUNCTIONS IN: NADH dehydrogenase activity; INVOLVED IN: oxidation reduction; LOCATED IN: extrinsic to mitochondrial inner membrane, mitochondrion, plastid; EXPRESSED IN: 7 plant structures; CONTAINS InterPro DOMAIN/s: Pyridine nucleotide-disulphide oxidoreductase, class-II (InterPro:IPR000103), FAD-dependent pyridine nucleotide-disulphide oxidoreductase (InterPro:…	NDB4	NAD(P)H dehydrogenase B4	nonTF	No
AT5G54740.1	12			12	seed storage albumin 5	---	seed storage albumin 5 (SESA5); FUNCTIONS IN: lipid binding, nutrient reservoir activity; INVOLVED IN: lipid transport, pollen development; LOCATED IN: endomembrane system; EXPRESSED IN: shoot apex; CONTAINS InterPro DOMAIN/s: Bifunctional trypsin/alpha-amylase inhibitor (InterPro:IPR013771), Bifunctional inhibitor/plant lipid transfer protein/seed storage (InterPro:IPR016140), Napin/ Bra allerge…	SESA5	seed storage albumin 5	nonTF	No
AT2G34315.2	12			12	Avirulence induced gene (AIG1) family protein	---	Avirulence induced gene (AIG1) family protein; FUNCTIONS IN: GTP binding; INVOLVED IN: biological_process unknown; LOCATED IN: cellular_component unknown; EXPRESSED IN: embryo, root, stamen; EXPRESSED DURING: 4 anthesis, D bilateral stage; CONTAINS InterPro DOMAIN/s: AIG1 (InterPro:IPR006703); BEST Arabidopsis thaliana protein match is: Avirulence induced gene (AIG1) family protein (TAIR:AT1G3395…	---	---	nonTF	No
AT5G45690.1	12			12	Protein of unknown function (DUF1264)	---	Protein of unknown function (DUF1264); FUNCTIONS IN: molecular_function unknown; INVOLVED IN: biological_process unknown; LOCATED IN: cellular_component unknown; EXPRESSED IN: seed, leaf; EXPRESSED DURING: seedling growth; CONTAINS InterPro DOMAIN/s: Protein of unknown function DUF1264 (InterPro:IPR010686); BEST Arabidopsis thaliana protein match is: Protein of unknown function (DUF1264) (TAIR:AT…	---	---	nonTF	No
AT5G24130.1	12			12	---	---	unknown protein; FUNCTIONS IN: molecular_function unknown; INVOLVED IN: biological_process unknown; LOCATED IN: mitochondrion; EXPRESSED IN: petal, leaf whorl, flower; EXPRESSED DURING: 4 anthesis, petal differentiation and expansion stage; Has 1807 Blast hits to 1807 proteins in 277 species: Archae - 0; Bacteria - 0; Metazoa - 736; Fungi - 347; Plants - 385; Viruses - 0; Other Eukaryotes - 339 (…	---	---	nonTF	No
AT4G12170.1	12			12	Thioredoxin superfamily protein	---	Thioredoxin superfamily protein; FUNCTIONS IN: molecular_function unknown; INVOLVED IN: cell redox homeostasis; LOCATED IN: cellular_component unknown; CONTAINS InterPro DOMAIN/s: Thioredoxin fold (InterPro:IPR012335), Thioredoxin, core (InterPro:IPR015467), Thioredoxin domain (InterPro:IPR013766), Thioredoxin-like fold (InterPro:IPR012336); BEST Arabidopsis thaliana protein match is: thioredoxin…	---	---	nonTF	No
AT5G36100.2	12			12	---	---	unknown protein; FUNCTIONS IN: molecular_function unknown; INVOLVED IN: biological_process unknown; LOCATED IN: cellular_component unknown; BEST Arabidopsis thaliana protein match is: unknown protein (TAIR:AT1G65090.1); Has 30201 Blast hits to 17322 proteins in 780 species: Archae - 12; Bacteria - 1396; Metazoa - 17338; Fungi - 3422; Plants - 5037; Viruses - 0; Other Eukaryotes - 2996 (source: NC…	---	---	nonTF	No
AT5G44220.1	12			12	F-box family protein	---	F-box family protein; CONTAINS InterPro DOMAIN/s: F-box domain, cyclin-like (InterPro:IPR001810), F-box domain, Skp2-like (InterPro:IPR022364); BEST Arabidopsis thaliana protein match is: F-box and associated interaction domains-containing protein (TAIR:AT4G38870.1); Has 1045 Blast hits to 1017 proteins in 38 species: Archae - 0; Bacteria - 0; Metazoa - 0; Fungi - 0; Plants - 1045; Viruses - 0; O…	---	---	nonTF	No
AT1G19440.1	1	11		12	3-ketoacyl-CoA synthase 4	Encodes KCS4, a member of the 3-ketoacyl-CoA synthase family involved in the biosynthesis of VLCFA (very long chain fatty acids).	3-ketoacyl-CoA synthase 4 (KCS4); FUNCTIONS IN: transferase activity, transferring acyl groups other than amino-acyl groups, catalytic activity; INVOLVED IN: very long-chain fatty acid metabolic process, cuticle development; LOCATED IN: membrane; EXPRESSED IN: 25 plant structures; EXPRESSED DURING: 15 growth stages; CONTAINS InterPro DOMAIN/s: Thiolase-like (InterPro:IPR016039), Very-long-chain 3…	KCS4	3-ketoacyl-CoA synthase 4	nonTF	No
AT1G15170.1		12		12	MATE efflux family protein	---	MATE efflux family protein; FUNCTIONS IN: antiporter activity, drug transmembrane transporter activity, transporter activity; INVOLVED IN: drug transmembrane transport, transmembrane transport; LOCATED IN: chloroplast, membrane; EXPRESSED IN: 17 plant structures; EXPRESSED DURING: 9 growth stages; CONTAINS InterPro DOMAIN/s: MATE family transporter related protein (InterPro:IPR015521), Multi anti…	---	---	nonTF	No
AT3G08680.2		12		12	Leucine-rich repeat protein kinase family protein	---	Leucine-rich repeat protein kinase family protein; FUNCTIONS IN: protein serine/threonine kinase activity, kinase activity, ATP binding; INVOLVED IN: transmembrane receptor protein tyrosine kinase signaling pathway, protein amino acid phosphorylation; LOCATED IN: plasma membrane, plant-type cell wall; EXPRESSED IN: 26 plant structures; EXPRESSED DURING: 14 growth stages; CONTAINS InterPro DOMAIN/…	---	---	nonTF	No
AT1G80240.1		12		12	Protein of unknown function, DUF642	---	Protein of unknown function, DUF642; CONTAINS InterPro DOMAIN/s: Protein of unknown function DUF642 (InterPro:IPR006946); BEST Arabidopsis thaliana protein match is: Protein of unknown function, DUF642 (TAIR:AT5G25460.1); Has 387 Blast hits to 327 proteins in 22 species: Archae - 0; Bacteria - 6; Metazoa - 0; Fungi - 0; Plants - 381; Viruses - 0; Other Eukaryotes - 0 (source: NCBI BLink).	---	---	nonTF	No
AT5G14020.1		12		12	Endosomal targeting BRO1-like domain-containing protein	---	Endosomal targeting BRO1-like domain-containing protein; INVOLVED IN: N-terminal protein myristoylation; LOCATED IN: vacuole; EXPRESSED IN: root; CONTAINS InterPro DOMAIN/s: BRO1 (InterPro:IPR004328); BEST Arabidopsis thaliana protein match is: Endosomal targeting BRO1-like domain-containing protein (TAIR:AT1G73390.3); Has 94 Blast hits to 94 proteins in 13 species: Archae - 0; Bacteria - 0; Meta…	---	---	nonTF	No
AT1G21990.1		12		12	F-box/RNI-like/FBD-like domains-containing protein	---	F-box/RNI-like/FBD-like domains-containing protein; CONTAINS InterPro DOMAIN/s: F-box domain, cyclin-like (InterPro:IPR001810), F-box domain, Skp2-like (InterPro:IPR022364), FBD-like (InterPro:IPR006566); BEST Arabidopsis thaliana protein match is: F-box/RNI-like superfamily protein (TAIR:AT2G29930.3); Has 1523 Blast hits to 1486 proteins in 21 species: Archae - 0; Bacteria - 0; Metazoa - 0; Fung…	---	---	nonTF	No
AT5G62260.1		11	1	12	AT hook motif DNA-binding family protein	---	AT hook motif DNA-binding family protein; FUNCTIONS IN: DNA binding; INVOLVED IN: regulation of transcription, DNA-dependent; LOCATED IN: nucleus; EXPRESSED IN: 11 plant structures; EXPRESSED DURING: 7 growth stages; CONTAINS InterPro DOMAIN/s: Protein of unknown function DUF296 (InterPro:IPR005175), AT hook, DNA-binding motif (InterPro:IPR017956); BEST Arabidopsis thaliana protein match is: AT h…	---	---	nonTF	No
AT2G21300.1		6	6	12	ATP binding microtubule motor family protein	---	ATP binding microtubule motor family protein; FUNCTIONS IN: microtubule motor activity, ATP binding; INVOLVED IN: microtubule-based movement; LOCATED IN: plasma membrane; EXPRESSED IN: 22 plant structures; EXPRESSED DURING: 11 growth stages; CONTAINS InterPro DOMAIN/s: Protein of unknown function DUF3490 (InterPro:IPR021881), Kinesin, motor region, conserved site (InterPro:IPR019821), Kinesin, mo…	---	---	nonTF	No
AT3G62460.1		5	7	12	Putative endonuclease or glycosyl hydrolase	---	Putative endonuclease or glycosyl hydrolase; BEST Arabidopsis thaliana protein match is: Putative endonuclease or glycosyl hydrolase (TAIR:AT3G62210.1); Has 141 Blast hits to 133 proteins in 10 species: Archae - 0; Bacteria - 0; Metazoa - 0; Fungi - 0; Plants - 141; Viruses - 0; Other Eukaryotes - 0 (source: NCBI BLink).	---	---	nonTF	No
AT3G13460.1		5	7	12	evolutionarily conserved C-terminal region 2	Physically interacts with CIPK1.	evolutionarily conserved C-terminal region 2 (ECT2); FUNCTIONS IN: protein binding; LOCATED IN: nucleus, cytoplasm; EXPRESSED IN: 24 plant structures; EXPRESSED DURING: 15 growth stages; CONTAINS InterPro DOMAIN/s: YTH domain (InterPro:IPR007275); BEST Arabidopsis thaliana protein match is: evolutionarily conserved C-terminal region 4 (TAIR:AT1G55500.2); Has 1777 Blast hits to 1661 proteins in 25…	ECT2	evolutionarily conserved C-terminal region 2	nonTF	No
AT5G56970.1		4	8	12	cytokinin oxidase 3	It encodes a protein whose sequence is similar to cytokinin oxidase/dehydrogenase, which catalyzes the degradation of cytokinins.	cytokinin oxidase 3 (CKX3); FUNCTIONS IN: primary amine oxidase activity, cytokinin dehydrogenase activity; INVOLVED IN: cytokinin catabolic process; LOCATED IN: vacuole; EXPRESSED IN: 14 plant structures; EXPRESSED DURING: 6 growth stages; CONTAINS InterPro DOMAIN/s: Cytokinin dehydrogenase 1, FAD/cytokinin binding domain (InterPro:IPR015345), FAD-binding, type 2 (InterPro:IPR016166), Oxygen oxi…	CKX3	cytokinin oxidase 3	nonTF	No
AT3G58510.3		3	9	12	DEA(D/H)-box RNA helicase family protein	---	DEA(D/H)-box RNA helicase family protein; FUNCTIONS IN: helicase activity, ATP binding, nucleic acid binding, ATP-dependent helicase activity; LOCATED IN: nucleolus, peroxisome, plasma membrane; EXPRESSED IN: 24 plant structures; EXPRESSED DURING: 15 growth stages; CONTAINS InterPro DOMAIN/s: RNA helicase, DEAD-box type, Q motif (InterPro:IPR014014), DNA/RNA helicase, DEAD/DEAH box type, N-termin…	---	---	nonTF	No
AT2G31060.2		2	10	12	elongation factor family protein	---	elongation factor family protein; FUNCTIONS IN: GTP binding, translation elongation factor activity, GTPase activity; LOCATED IN: intracellular; EXPRESSED IN: 20 plant structures; EXPRESSED DURING: 13 growth stages; CONTAINS InterPro DOMAIN/s: Small GTP-binding protein (InterPro:IPR005225), Translation elongation factor EFTu/EF1A, domain 2 (InterPro:IPR004161), Translation elongation factor EFG/E…	EMB2785	EMBRYO DEFECTIVE 2785	nonTF	No
AT4G25850.1		1	11	12	OSBP(oxysterol binding protein)-related protein 4B	---	OSBP(oxysterol binding protein)-related protein 4B (ORP4B); FUNCTIONS IN: oxysterol binding; INVOLVED IN: steroid metabolic process; LOCATED IN: cellular_component unknown; CONTAINS InterPro DOMAIN/s: Oxysterol-binding protein (InterPro:IPR000648); BEST Arabidopsis thaliana protein match is: OSBP(oxysterol binding protein)-related protein 4A (TAIR:AT4G25860.1); Has 30201 Blast hits to 17322 prote…	ORP4B	OSBP(oxysterol binding protein)-related protein 4B	nonTF	No
AT1G53310.3		1	11	12	phosphoenolpyruvate carboxylase 1	Encodes one of four Arabidopsis phosphoenolpyruvate carboxylase proteins.	phosphoenolpyruvate carboxylase 1 (PPC1); FUNCTIONS IN: protein binding, phosphoenolpyruvate carboxylase activity; INVOLVED IN: response to salt stress, tricarboxylic acid cycle; LOCATED IN: cytosol, apoplast; EXPRESSED IN: 26 plant structures; EXPRESSED DURING: 13 growth stages; CONTAINS InterPro DOMAIN/s: Pyruvate/Phosphoenolpyruvate kinase, catalytic core (InterPro:IPR015813), Phosphoenolpyruv…	PPC1	phosphoenolpyruvate carboxylase 1	nonTF	No
AT1G55610.2		1	11	12	BRI1 like	mutant has Altered vascular cell differentiation; LRR Receptor Kinase	BRI1 like (BRL1); FUNCTIONS IN: kinase activity; INVOLVED IN: protein amino acid phosphorylation; LOCATED IN: plasma membrane; EXPRESSED IN: 9 plant structures; EXPRESSED DURING: 4 anthesis, petal differentiation and expansion stage; CONTAINS InterPro DOMAIN/s: Protein kinase, ATP binding site (InterPro:IPR017441), Serine/threonine-protein kinase domain (InterPro:IPR002290), Leucine-rich repeat-c…	BRL1	BRI1 like	nonTF	No
AT1G02850.5			12	12	beta glucosidase 11	---	beta glucosidase 11 (BGLU11); FUNCTIONS IN: cation binding, hydrolase activity, hydrolyzing O-glycosyl compounds, catalytic activity; INVOLVED IN: carbohydrate metabolic process; LOCATED IN: endomembrane system; EXPRESSED IN: 24 plant structures; EXPRESSED DURING: 13 growth stages; CONTAINS InterPro DOMAIN/s: Glycoside hydrolase, family 1 (InterPro:IPR001360), Glycoside hydrolase, family 1, activ…	BGLU11	beta glucosidase 11	nonTF	No
AT2G23220.1	11			11	cytochrome P450, family 81, subfamily D, polypeptide 6	member of CYP81D	cytochrome P450, family 81, subfamily D, polypeptide 6 (CYP81D6); FUNCTIONS IN: electron carrier activity, monooxygenase activity, iron ion binding, oxygen binding, heme binding; INVOLVED IN: oxidation reduction; LOCATED IN: endomembrane system; CONTAINS InterPro DOMAIN/s: Cytochrome P450 (InterPro:IPR001128), Cytochrome P450, conserved site (InterPro:IPR017972), Cytochrome P450, E-class, group I…	CYP81D6	cytochrome P450, family 81, subfamily D, polypeptide 6	nonTF	No
AT5G60770.1	11			11	nitrate transporter 2.4	member of High affinity nitrate transporter family	nitrate transporter 2.4 (NRT2.4); FUNCTIONS IN: nitrate transmembrane transporter activity; INVOLVED IN: transmembrane transport; CONTAINS InterPro DOMAIN/s: Major facilitator superfamily (InterPro:IPR020846), Major facilitator superfamily MFS-1 (InterPro:IPR011701), Major facilitator superfamily, general substrate transporter (InterPro:IPR016196); BEST Arabidopsis thaliana protein match is: nitr…	NRT2.4	nitrate transporter 2.4	nonTF	No
AT1G14930.1	11			11	Polyketide cyclase/dehydrase and lipid transport superfamily protein	---	Polyketide cyclase/dehydrase and lipid transport superfamily protein; FUNCTIONS IN: molecular_function unknown; INVOLVED IN: response to biotic stimulus, defense response; LOCATED IN: cellular_component unknown; CONTAINS InterPro DOMAIN/s: Bet v I allergen (InterPro:IPR000916); BEST Arabidopsis thaliana protein match is: Polyketide cyclase/dehydrase and lipid transport superfamily protein (TAIR:A…	---	---	nonTF	No
AT2G21720.1	11			11	Plant protein of unknown function (DUF639)	---	Plant protein of unknown function (DUF639); CONTAINS InterPro DOMAIN/s: Protein of unknown function DUF639 (InterPro:IPR006927); BEST Arabidopsis thaliana protein match is: Plant protein of unknown function (DUF639) (TAIR:AT5G23390.1); Has 146 Blast hits to 143 proteins in 14 species: Archae - 0; Bacteria - 4; Metazoa - 0; Fungi - 0; Plants - 142; Viruses - 0; Other Eukaryotes - 0 (source: NCBI B…	---	---	nonTF	No
AT5G36100.1	11			11	---	---	unknown protein; BEST Arabidopsis thaliana protein match is: unknown protein (TAIR:AT1G65090.3); Has 57 Blast hits to 49 proteins in 15 species: Archae - 0; Bacteria - 4; Metazoa - 6; Fungi - 0; Plants - 39; Viruses - 0; Other Eukaryotes - 8 (source: NCBI BLink).	---	---	nonTF	No
AT4G32230.1	11			11	---	---	unknown protein; Has 14 Blast hits to 14 proteins in 3 species: Archae - 0; Bacteria - 0; Metazoa - 0; Fungi - 0; Plants - 14; Viruses - 0; Other Eukaryotes - 0 (source: NCBI BLink).	---	---	nonTF	No
AT3G63040.1	10	1		11	---	---	unknown protein; FUNCTIONS IN: molecular_function unknown; INVOLVED IN: biological_process unknown; LOCATED IN: endomembrane system; Has 5 Blast hits to 5 proteins in 2 species: Archae - 0; Bacteria - 0; Metazoa - 0; Fungi - 0; Plants - 5; Viruses - 0; Other Eukaryotes - 0 (source: NCBI BLink).	---	---	nonTF	No
AT5G17340.1	9	2		11	Putative membrane lipoprotein	---	Putative membrane lipoprotein; FUNCTIONS IN: molecular_function unknown; INVOLVED IN: biological_process unknown; LOCATED IN: endomembrane system; EXPRESSED IN: petal, leaf whorl, sepal, flower; EXPRESSED DURING: 4 anthesis, petal differentiation and expansion stage; BEST Arabidopsis thaliana protein match is: Protein of unknown function (DUF1278) (TAIR:AT3G03272.1); Has 1807 Blast hits to 1807 p…	---	---	nonTF	No
AT4G23590.1		11		11	Tyrosine transaminase family protein	---	Tyrosine transaminase family protein; FUNCTIONS IN: 1-aminocyclopropane-1-carboxylate synthase activity, pyridoxal phosphate binding, transferase activity, transferring nitrogenous groups, transaminase activity, catalytic activity; INVOLVED IN: cellular amino acid and derivative metabolic process, biosynthetic process; LOCATED IN: cellular_component unknown; EXPRESSED IN: root; CONTAINS InterPro …	---	---	nonTF	No
AT2G23050.1		11		11	Phototropic-responsive NPH3 family protein	A member of the NPY gene family (NPY1/AT4G31820, NPY2/AT2G14820, NPY3/AT5G67440, NPY4/AT2G23050, NPY5/AT4G37590). Involved in auxin-mediated organogenesis.	NAKED PINS IN YUC MUTANTS 4 (NPY4); FUNCTIONS IN: signal transducer activity; INVOLVED IN: response to light stimulus; EXPRESSED IN: 6 plant structures; EXPRESSED DURING: D bilateral stage; CONTAINS InterPro DOMAIN/s: NPH3 (InterPro:IPR004249), BTB/POZ (InterPro:IPR013069), BTB/POZ fold (InterPro:IPR011333), BTB/POZ-like (InterPro:IPR000210); BEST Arabidopsis thaliana protein match is: Phototropi…	NPY4	NAKED PINS IN YUC MUTANTS 4	nonTF	No
AT1G02810.1		11		11	Plant invertase/pectin methylesterase inhibitor superfamily	---	Plant invertase/pectin methylesterase inhibitor superfamily; FUNCTIONS IN: enzyme inhibitor activity, pectinesterase activity; INVOLVED IN: cell wall modification; LOCATED IN: endomembrane system, cell wall, plant-type cell wall; EXPRESSED IN: 14 plant structures; EXPRESSED DURING: 6 growth stages; CONTAINS InterPro DOMAIN/s: Pectinesterase, active site (InterPro:IPR018040), Pectin lyase fold/vir…	---	---	nonTF	No
AT1G20900.1		11		11	Predicted AT-hook DNA-binding family protein	Encodes an AT hook domain containing protein that acts redundantly with SOB3 to modulate hypocotyl growth inhibition in response to light.	ESCAROLA (ESC); CONTAINS InterPro DOMAIN/s: Protein of unknown function DUF296 (InterPro:IPR005175), Predicted AT-hook DNA-binding (InterPro:IPR014476); BEST Arabidopsis thaliana protein match is: Predicted AT-hook DNA-binding family protein (TAIR:AT1G76500.1); Has 2335 Blast hits to 2120 proteins in 205 species: Archae - 0; Bacteria - 577; Metazoa - 531; Fungi - 95; Plants - 869; Viruses - 15; O…	ORE7	ORESARA 7	nonTF	No
AT2G42720.1		11		11	FBD, F-box, Skp2-like and Leucine Rich Repeat domains containing protein	---	FBD, F-box, Skp2-like and Leucine Rich Repeat domains containing protein; CONTAINS InterPro DOMAIN/s: F-box domain, cyclin-like (InterPro:IPR001810), F-box domain, Skp2-like (InterPro:IPR022364), FBD-like (InterPro:IPR006566), Leucine-rich repeat 2 (InterPro:IPR013101); BEST Arabidopsis thaliana protein match is: F-box family protein (TAIR:AT2G42730.2); Has 1980 Blast hits to 1943 proteins in 27 …	---	---	nonTF	No
AT2G35200.1		10	1	11	---	---	unknown protein; BEST Arabidopsis thaliana protein match is: unknown protein (TAIR:AT1G32690.1); Has 36 Blast hits to 36 proteins in 8 species: Archae - 0; Bacteria - 0; Metazoa - 0; Fungi - 0; Plants - 36; Viruses - 0; Other Eukaryotes - 0 (source: NCBI BLink).	---	---	nonTF	No
AT2G37230.1		10	1	11	Tetratricopeptide repeat (TPR)-like superfamily protein	---	Tetratricopeptide repeat (TPR)-like superfamily protein; INVOLVED IN: biological_process unknown; LOCATED IN: chloroplast thylakoid membrane; EXPRESSED DURING: seedling growth; CONTAINS InterPro DOMAIN/s: Pentatricopeptide repeat (InterPro:IPR002885); BEST Arabidopsis thaliana protein match is: Tetratricopeptide repeat (TPR)-like superfamily protein (TAIR:AT1G02060.1); Has 41954 Blast hits to 135…	---	---	nonTF	No
AT5G14180.1		9	2	11	Myzus persicae-induced lipase 1	---	Myzus persicae-induced lipase 1 (MPL1); FUNCTIONS IN: catalytic activity; INVOLVED IN: glycerol biosynthetic process, lipid metabolic process; LOCATED IN: endomembrane system; EXPRESSED IN: 7 plant structures; EXPRESSED DURING: L mature pollen stage, M germinated pollen stage, 4 anthesis, petal differentiation and expansion stage; CONTAINS InterPro DOMAIN/s: AB-hydrolase-associated lipase region …	MPL1	Myzus persicae-induced lipase 1	nonTF	No
AT1G53050.1		9	2	11	Protein kinase superfamily protein	---	Protein kinase superfamily protein; FUNCTIONS IN: protein serine/threonine kinase activity, protein kinase activity, kinase activity, ATP binding; INVOLVED IN: protein amino acid phosphorylation, N-terminal protein myristoylation; LOCATED IN: plasma membrane; EXPRESSED IN: 24 plant structures; EXPRESSED DURING: 13 growth stages; CONTAINS InterPro DOMAIN/s: Protein kinase, ATP binding site (InterP…	---	---	nonTF	No
AT4G19980.1		5	6	11	---	---	unknown protein; FUNCTIONS IN: molecular_function unknown; INVOLVED IN: biological_process unknown; LOCATED IN: chloroplast; EXPRESSED IN: root, pedicel; EXPRESSED DURING: 4 anthesis; Has 30201 Blast hits to 17322 proteins in 780 species: Archae - 12; Bacteria - 1396; Metazoa - 17338; Fungi - 3422; Plants - 5037; Viruses - 0; Other Eukaryotes - 2996 (source: NCBI BLink).	---	---	nonTF	No
AT1G12030.1		5	6	11	Protein of unknown function (DUF506)	---	Protein of unknown function (DUF506) ; CONTAINS InterPro DOMAIN/s: Protein of unknown function DUF506, plant (InterPro:IPR006502); BEST Arabidopsis thaliana protein match is: Protein of unknown function (DUF506) (TAIR:AT1G62420.1); Has 393 Blast hits to 391 proteins in 26 species: Archae - 0; Bacteria - 4; Metazoa - 0; Fungi - 0; Plants - 387; Viruses - 0; Other Eukaryotes - 2 (source: NCBI BLink…	---	---	nonTF	No
AT1G09620.1		3	8	11	ATP binding;leucine-tRNA ligases;aminoacyl-tRNA ligases;nucleotide binding;ATP binding;aminoacyl-tRNA ligases	---	ATP binding;leucine-tRNA ligases;aminoacyl-tRNA ligases;nucleotide binding;ATP binding;aminoacyl-tRNA ligases; FUNCTIONS IN: nucleotide binding, aminoacyl-tRNA ligase activity, leucine-tRNA ligase activity, ATP binding; INVOLVED IN: leucyl-tRNA aminoacylation, translation, tRNA aminoacylation for protein translation; LOCATED IN: chloroplast; EXPRESSED IN: 25 plant structures; EXPRESSED DURING: 13…	---	---	nonTF	No
AT3G48150.1		3	8	11	anaphase-promoting complex subunit 8	anaphase-promoting complex or cyclosome subunit	anaphase-promoting complex subunit 8 (APC8); FUNCTIONS IN: binding; INVOLVED IN: cell cycle, regulation of mitotic metaphase/anaphase transition; LOCATED IN: anaphase-promoting complex; EXPRESSED IN: 23 plant structures; EXPRESSED DURING: 14 growth stages; CONTAINS InterPro DOMAIN/s: Tetratricopeptide TPR-1 (InterPro:IPR001440), Tetratricopeptide-like helical (InterPro:IPR011990), Cdc23 (InterPro…	CDC23	---	nonTF	No
AT3G11150.1		2	9	11	2-oxoglutarate (2OG) and Fe(II)-dependent oxygenase superfamily protein	---	2-oxoglutarate (2OG) and Fe(II)-dependent oxygenase superfamily protein; FUNCTIONS IN: molecular_function unknown; INVOLVED IN: biological_process unknown; LOCATED IN: chloroplast; Has 428 Blast hits to 428 proteins in 59 species: Archae - 0; Bacteria - 0; Metazoa - 0; Fungi - 0; Plants - 428; Viruses - 0; Other Eukaryotes - 0 (source: NCBI BLink).	---	---	nonTF	No
AT2G23170.1		2	9	11	Auxin-responsive GH3 family protein	encodes an IAA-amido synthase that conjugates Asp and other amino acids to auxin in vitro.	GH3.3; CONTAINS InterPro DOMAIN/s: GH3 auxin-responsive promoter (InterPro:IPR004993); BEST Arabidopsis thaliana protein match is: Auxin-responsive GH3 family protein (TAIR:AT4G37390.1); Has 1734 Blast hits to 1530 proteins in 236 species: Archae - 0; Bacteria - 610; Metazoa - 53; Fungi - 2; Plants - 676; Viruses - 0; Other Eukaryotes - 393 (source: NCBI BLink).	GH3.3	---	nonTF	No
AT4G37390.1		1	10	11	Auxin-responsive GH3 family protein	Encodes an IAA-amido synthase that conjugates Asp and other amino acids to auxin in vitro. Lines carrying insertions in this gene are hypersensitive to auxin. May function as a negative component in auxin signaling by regulating auxin activity.	BRU6; CONTAINS InterPro DOMAIN/s: GH3 auxin-responsive promoter (InterPro:IPR004993); BEST Arabidopsis thaliana protein match is: Auxin-responsive GH3 family protein (TAIR:AT1G59500.1); Has 1707 Blast hits to 1543 proteins in 239 species: Archae - 1; Bacteria - 597; Metazoa - 55; Fungi - 2; Plants - 674; Viruses - 0; Other Eukaryotes - 378 (source: NCBI BLink).	YDK1	YADOKARI 1	nonTF	No
AT5G56980.1			11	11	---	---	unknown protein; FUNCTIONS IN: molecular_function unknown; INVOLVED IN: biological_process unknown; LOCATED IN: endomembrane system; EXPRESSED IN: 18 plant structures; EXPRESSED DURING: 12 growth stages; BEST Arabidopsis thaliana protein match is: unknown protein (TAIR:AT4G26130.1); Has 30201 Blast hits to 17322 proteins in 780 species: Archae - 12; Bacteria - 1396; Metazoa - 17338; Fungi - 3422;…	---	---	nonTF	No
AT4G12250.1			11	11	UDP-D-glucuronate 4-epimerase 5	UDP-D-glucuronate 4-epimerase	UDP-D-glucuronate 4-epimerase 5 (GAE5); FUNCTIONS IN: UDP-glucuronate 4-epimerase activity, catalytic activity; INVOLVED IN: cellular metabolic process, carbohydrate metabolic process, nucleotide-sugar metabolic process, metabolic process; LOCATED IN: cellular_component unknown; EXPRESSED IN: 22 plant structures; EXPRESSED DURING: 11 growth stages; CONTAINS InterPro DOMAIN/s: NAD-dependent epimer…	GAE5	UDP-D-glucuronate 4-epimerase 5	nonTF	No
AT4G32520.1			11	11	serine hydroxymethyltransferase 3	Encodes a serine hydroxymethyltransferase SHMT3 located in the plastid.	serine hydroxymethyltransferase 3 (SHM3); FUNCTIONS IN: glycine hydroxymethyltransferase activity; INVOLVED IN: glycine metabolic process, L-serine metabolic process; LOCATED IN: chloroplast, plastid; EXPRESSED IN: 25 plant structures; EXPRESSED DURING: 14 growth stages; CONTAINS InterPro DOMAIN/s: Pyridoxal phosphate-dependent transferase, major domain (InterPro:IPR015424), Serine hydroxymethylt…	SHM3	serine hydroxymethyltransferase 3	nonTF	No
AT4G37290.1			11	11	---	---	unknown protein; FUNCTIONS IN: molecular_function unknown; INVOLVED IN: response to karrikin; LOCATED IN: endomembrane system; EXPRESSED IN: cotyledon, hypocotyl, leaf; EXPRESSED DURING: LP.04 four leaves visible; BEST Arabidopsis thaliana protein match is: unknown protein (TAIR:AT2G23270.1); Has 30201 Blast hits to 17322 proteins in 780 species: Archae - 12; Bacteria - 1396; Metazoa - 17338; Fun…	---	---	nonTF	No
AT5G58580.1			11	11	TOXICOS EN LEVADURA 63	---	TOXICOS EN LEVADURA 63 (ATL63); FUNCTIONS IN: zinc ion binding; CONTAINS InterPro DOMAIN/s: Zinc finger, RING-type (InterPro:IPR001841), Zinc finger, C3HC4 RING-type (InterPro:IPR018957); BEST Arabidopsis thaliana protein match is: TOXICOS EN LEVADURA 2 (TAIR:AT3G16720.1); Has 1807 Blast hits to 1807 proteins in 277 species: Archae - 0; Bacteria - 0; Metazoa - 736; Fungi - 347; Plants - 385; Viru…	TL63	TOXICOS EN LEVADURA 63	nonTF	No
AT5G49180.1	10			10	Plant invertase/pectin methylesterase inhibitor superfamily	Encodes a putative pectin methylesterase. The gene is preferentially expressed in floral buds.	Plant invertase/pectin methylesterase inhibitor superfamily; FUNCTIONS IN: enzyme inhibitor activity, pectinesterase activity; INVOLVED IN: cell wall modification; LOCATED IN: endomembrane system, cell wall, plant-type cell wall; EXPRESSED IN: 8 plant structures; EXPRESSED DURING: 4 anthesis, developing seed stage, C globular stage, petal differentiation and expansion stage; CONTAINS InterPro DOM…	---	---	nonTF	No
AT4G13610.1	10			10	DNA (cytosine-5-)-methyltransferase family protein	---	maternal effect embryo arrest 57 (MEE57); FUNCTIONS IN: DNA binding, DNA (cytosine-5-)-methyltransferase activity; INVOLVED IN: DNA methylation, embryo development ending in seed dormancy; LOCATED IN: nucleus; EXPRESSED IN: 17 plant structures; EXPRESSED DURING: 12 growth stages; CONTAINS InterPro DOMAIN/s: DNA (cytosine-5)-methyltransferase 1 (InterPro:IPR017198), DNA methylase, C-5 cytosine-spe…	MEE57	maternal effect embryo arrest 57	nonTF	No
AT4G27160.1	10			10	seed storage albumin 3	---	seed storage albumin 3 (SESA3); FUNCTIONS IN: lipid binding, nutrient reservoir activity; INVOLVED IN: lipid transport; LOCATED IN: endomembrane system; CONTAINS InterPro DOMAIN/s: Bifunctional trypsin/alpha-amylase inhibitor (InterPro:IPR013771), Bifunctional inhibitor/plant lipid transfer protein/seed storage (InterPro:IPR016140), Napin/ Bra allergen (InterPro:IPR000617), Plant lipid transfer p…	SESA3	seed storage albumin 3	nonTF	No
AT2G41260.2	10			10	glycine-rich protein / late embryogenesis abundant protein (M17)	Late-embryogenesis-abundant gene. Involved in the acquisition of desiccation tolerance during late phase of embryogenesis.	M17; FUNCTIONS IN: molecular_function unknown; INVOLVED IN: embryo development; LOCATED IN: endomembrane system; EXPRESSED IN: cotyledon; BEST Arabidopsis thaliana protein match is: late embryogenesis abundant protein (M10) / LEA protein M10 (TAIR:AT2G41280.1); Has 35333 Blast hits to 34131 proteins in 2444 species: Archae - 798; Bacteria - 22429; Metazoa - 974; Fungi - 991; Plants - 531; Viruses…	M17	---	nonTF	No
AT2G05580.1	10			10	Glycine-rich protein family	---	Glycine-rich protein family; LOCATED IN: endomembrane system; Has 461494 Blast hits to 65250 proteins in 2955 species: Archae - 1131; Bacteria - 108804; Metazoa - 177058; Fungi - 32939; Plants - 47988; Viruses - 6940; Other Eukaryotes - 86634 (source: NCBI BLink).	---	---	nonTF	No
AT1G71470.1	10			10	---	---	unknown protein; BEST Arabidopsis thaliana protein match is: unknown protein (TAIR:AT3G22090.1); Has 11 Blast hits to 11 proteins in 3 species: Archae - 0; Bacteria - 0; Metazoa - 0; Fungi - 0; Plants - 10; Viruses - 0; Other Eukaryotes - 1 (source: NCBI BLink).	---	---	nonTF	No
AT4G26880.1	2	8		10	Stigma-specific Stig1 family protein	---	Stigma-specific Stig1 family protein; FUNCTIONS IN: molecular_function unknown; INVOLVED IN: biological_process unknown; LOCATED IN: endomembrane system; CONTAINS InterPro DOMAIN/s: Stigma-specific protein Stig1 (InterPro:IPR006969); BEST Arabidopsis thaliana protein match is: Stigma-specific Stig1 family protein (TAIR:AT5G55110.1); Has 1807 Blast hits to 1807 proteins in 277 species: Archae - 0;…	---	---	nonTF	No
AT1G68825.1	1	9		10	ROTUNDIFOLIA like 15	---	ROTUNDIFOLIA like 15 (RTFL15); CONTAINS InterPro DOMAIN/s: DVL (InterPro:IPR012552); BEST Arabidopsis thaliana protein match is: ROTUNDIFOLIA like 17 (TAIR:AT1G13245.1); Has 101 Blast hits to 101 proteins in 11 species: Archae - 0; Bacteria - 0; Metazoa - 0; Fungi - 0; Plants - 101; Viruses - 0; Other Eukaryotes - 0 (source: NCBI BLink).	RTFL15	ROTUNDIFOLIA like 15	nonTF	No
AT5G57420.1	1	9		10	indole-3-acetic acid inducible 33	Belongs to auxin inducible gene family.	indole-3-acetic acid inducible 33 (IAA33); FUNCTIONS IN: sequence-specific DNA binding transcription factor activity; INVOLVED IN: response to auxin stimulus; LOCATED IN: nucleus; EXPRESSED IN: 11 plant structures; EXPRESSED DURING: 4 anthesis, F mature embryo stage, petal differentiation and expansion stage, E expanded cotyledon stage, D bilateral stage; CONTAINS InterPro DOMAIN/s: Aux/IAA-ARF-d…	IAA33	indole-3-acetic acid inducible 33	nonTF	No
AT1G05280.1		10		10	Protein of unknown function (DUF604)	---	Protein of unknown function (DUF604); CONTAINS InterPro DOMAIN/s: Protein of unknown function DUF604 (InterPro:IPR006740); BEST Arabidopsis thaliana protein match is: Protein of unknown function (DUF604) (TAIR:AT4G15240.1); Has 523 Blast hits to 513 proteins in 78 species: Archae - 0; Bacteria - 0; Metazoa - 61; Fungi - 172; Plants - 273; Viruses - 0; Other Eukaryotes - 17 (source: NCBI BLink).	---	---	nonTF	No
AT5G16070.1		10		10	TCP-1/cpn60 chaperonin family protein	---	TCP-1/cpn60 chaperonin family protein; FUNCTIONS IN: unfolded protein binding, ATP binding; INVOLVED IN: protein folding, cellular protein metabolic process; LOCATED IN: cellular_component unknown; EXPRESSED IN: 23 plant structures; EXPRESSED DURING: 13 growth stages; CONTAINS InterPro DOMAIN/s: Chaperonin Cpn60/TCP-1 (InterPro:IPR002423), Chaperone, tailless complex polypeptide 1 (InterPro:IPR01…	---	---	nonTF	No
AT2G12646.1		10		10	PLATZ transcription factor family protein	---	PLATZ transcription factor family protein; CONTAINS InterPro DOMAIN/s: Protein of unknown function DUF597 (InterPro:IPR006734); BEST Arabidopsis thaliana protein match is: PLATZ transcription factor family protein (TAIR:AT3G60670.1); Has 35333 Blast hits to 34131 proteins in 2444 species: Archae - 798; Bacteria - 22429; Metazoa - 974; Fungi - 991; Plants - 531; Viruses - 0; Other Eukaryotes - 961…	---	---	nonTF	No
AT3G19910.1		10		10	RING/U-box superfamily protein	---	RING/U-box superfamily protein; FUNCTIONS IN: zinc ion binding; EXPRESSED IN: 24 plant structures; EXPRESSED DURING: 15 growth stages; CONTAINS InterPro DOMAIN/s: Zinc finger, RING-type (InterPro:IPR001841), Zinc finger, C3HC4 RING-type (InterPro:IPR018957); BEST Arabidopsis thaliana protein match is: RING/U-box superfamily protein (TAIR:AT3G63530.2); Has 15086 Blast hits to 12507 proteins in 429…	---	---	nonTF	No
AT1G02850.2		10		10	beta glucosidase 11	---	beta glucosidase 11 (BGLU11); FUNCTIONS IN: cation binding, hydrolase activity, hydrolyzing O-glycosyl compounds, catalytic activity; INVOLVED IN: carbohydrate metabolic process; LOCATED IN: endomembrane system; EXPRESSED IN: 24 plant structures; EXPRESSED DURING: 13 growth stages; CONTAINS InterPro DOMAIN/s: Glycoside hydrolase, family 1 (InterPro:IPR001360), Glycoside hydrolase, family 1, activ…	BGLU11	beta glucosidase 11	nonTF	No
AT2G25770.1		10		10	Polyketide cyclase/dehydrase and lipid transport superfamily protein	---	Polyketide cyclase/dehydrase and lipid transport superfamily protein; CONTAINS InterPro DOMAIN/s: Polyketide cyclase/dehydrase (InterPro:IPR019587); BEST Arabidopsis thaliana protein match is: Polyketide cyclase/dehydrase and lipid transport superfamily protein (TAIR:AT4G32870.1); Has 173 Blast hits to 173 proteins in 49 species: Archae - 0; Bacteria - 50; Metazoa - 0; Fungi - 0; Plants - 119; Vi…	---	---	nonTF	No
AT5G50300.1		10		10	Xanthine/uracil permease family protein	Encodes a homolog of the adenine-guanine-hypoxanthine transporter AzgA of Aspergillus nidulans. Function as a plant adenine-guanine transporter. Two closely related genes exist in Arabidopsis: AT3G10960 (Azg1) and AT5G50300 (Azg2).	AZA-GUANINE RESISTANT2 (AZG2); FUNCTIONS IN: transporter activity, purine transmembrane transporter activity; INVOLVED IN: transport, purine transport; LOCATED IN: membrane; EXPRESSED IN: root; CONTAINS InterPro DOMAIN/s: Xanthine/uracil/vitamin C permease (InterPro:IPR006043); BEST Arabidopsis thaliana protein match is: AZA-guanine resistant1 (TAIR:AT3G10960.1); Has 35333 Blast hits to 34131 pro…	AZG2	AZA-GUANINE RESISTANT2	nonTF	No
AT1G70770.1		10		10	Protein of unknown function DUF2359, transmembrane	---	Protein of unknown function DUF2359, transmembrane; FUNCTIONS IN: molecular_function unknown; LOCATED IN: endoplasmic reticulum, nucleus, plasma membrane, membrane; EXPRESSED IN: 27 plant structures; EXPRESSED DURING: 16 growth stages; CONTAINS InterPro DOMAIN/s: Protein of unknown function DUF2359, transmembrane (InterPro:IPR019308); BEST Arabidopsis thaliana protein match is: Protein of unknown…	---	---	nonTF	No
AT5G20045.1		9	1	10	---	---	unknown protein; Has 35333 Blast hits to 34131 proteins in 2444 species: Archae - 798; Bacteria - 22429; Metazoa - 974; Fungi - 991; Plants - 531; Viruses - 0; Other Eukaryotes - 9610 (source: NCBI BLink).	---	---	nonTF	No
AT2G47770.1		9	1	10	TSPO(outer membrane tryptophan-rich sensory protein)-related	Encodes a membrane-bound protein designated AtTSPO (Arabidopsis thaliana TSPO-related). AtTSPO is related to the bacterial outer membrane tryptophan-rich sensory protein (TspO) and the mammalian mitochondrial 18 kDa Translocator Protein (18 kDa TSPO), members of the TspO/MBR domain-containing membrane proteins. Mainly detected in dry seeds, but can be induced in vegetative tissues by osmotic or s…	TSPO(outer membrane tryptophan-rich sensory protein)-related (TSPO); CONTAINS InterPro DOMAIN/s: TspO/MBR-related protein (InterPro:IPR004307); Has 567 Blast hits to 567 proteins in 188 species: Archae - 24; Bacteria - 226; Metazoa - 151; Fungi - 6; Plants - 53; Viruses - 0; Other Eukaryotes - 107 (source: NCBI BLink).	TSPO	TSPO(outer membrane tryptophan-rich sensory protein)-related	nonTF	No
AT1G27650.1		8	2	10	U2 snRNP auxiliary factor small subunit, putative	U2 auxiliary factor small subunit. The atU2AF35a protein and its homolog, atU2AF35b, contain most of the conserved domains of hsU2AF35, including the psiRRM, one RS domain, two zinc fingers, and the two regions for interacting with U2AF large subunit. Both proteins lack the stretch of glycines present in human U2AF35. The sequences are overall 83% identical, and each Arabidopsis homolog shows app…	ATU2AF35A; FUNCTIONS IN: RNA binding, zinc ion binding, nucleotide binding, nucleic acid binding; INVOLVED IN: photoperiodism, flowering; LOCATED IN: nucleus; EXPRESSED IN: 26 plant structures; EXPRESSED DURING: 14 growth stages; CONTAINS InterPro DOMAIN/s: Zinc finger, CCCH-type (InterPro:IPR000571), RNA recognition motif, RNP-1 (InterPro:IPR000504), Nucleotide-binding, alpha-beta plait (InterPr…	ATU2AF35A	---	nonTF	No
AT3G29300.1		8	2	10	---	---	unknown protein; FUNCTIONS IN: molecular_function unknown; INVOLVED IN: biological_process unknown; LOCATED IN: endomembrane system; EXPRESSED IN: 12 plant structures; EXPRESSED DURING: 6 growth stages; Has 451 Blast hits to 349 proteins in 91 species: Archae - 0; Bacteria - 85; Metazoa - 81; Fungi - 88; Plants - 18; Viruses - 1; Other Eukaryotes - 178 (source: NCBI BLink).	---	---	nonTF	No
AT5G54560.1		8	2	10	Protein of unknown function (DUF295)	---	Protein of unknown function (DUF295); CONTAINS InterPro DOMAIN/s: Protein of unknown function DUF295 (InterPro:IPR005174); BEST Arabidopsis thaliana protein match is: Protein of unknown function (DUF295) (TAIR:AT5G54550.1); Has 1807 Blast hits to 1807 proteins in 277 species: Archae - 0; Bacteria - 0; Metazoa - 736; Fungi - 347; Plants - 385; Viruses - 0; Other Eukaryotes - 339 (source: NCBI BLin…	---	---	nonTF	No
AT5G49830.1		8	2	10	exocyst complex component 84B	Encodes a member of the exocyst complex gene family. The exocyst is a protein complex involved in tethering vesicles to the plasma membrane during regulated or polarized secretion.	exocyst complex component 84B (EXO84B); LOCATED IN: cytosol, plasma membrane; EXPRESSED IN: 23 plant structures; EXPRESSED DURING: 13 growth stages; CONTAINS InterPro DOMAIN/s: Vps51/Vps67 (InterPro:IPR014812); BEST Arabidopsis thaliana protein match is: Vps51/Vps67 family (components of vesicular transport) protein (TAIR:AT1G10385.1); Has 1807 Blast hits to 1807 proteins in 277 species: Archae -…	EXO84B	exocyst complex component 84B	nonTF	No
AT1G80530.1		6	4	10	Major facilitator superfamily protein	---	Major facilitator superfamily protein; FUNCTIONS IN: molecular_function unknown; INVOLVED IN: response to karrikin; LOCATED IN: nucleus; EXPRESSED IN: 23 plant structures; EXPRESSED DURING: 13 growth stages; CONTAINS InterPro DOMAIN/s: Nodulin-like (InterPro:IPR010658), Major facilitator superfamily, general substrate transporter (InterPro:IPR016196); BEST Arabidopsis thaliana protein match is: M…	---	---	nonTF	No
AT5G55250.1		5	5	10	IAA carboxylmethyltransferase 1	Encodes an enzyme which specifically converts IAA to its methyl ester form MelIAA. This gene belongs to the family of carboxyl methyltransferases whose members catalyze the transfer of the methyl group from S-adenosyl-L-methionine to carboxylic acid-containing substrates to form small molecule methyl esters. Expression of TCP genes is downregulated in mutant iamt1-D.	IAA carboxylmethyltransferase 1 (IAMT1); CONTAINS InterPro DOMAIN/s: SAM dependent carboxyl methyltransferase (InterPro:IPR005299); BEST Arabidopsis thaliana protein match is: gibberellic acid methyltransferase 2 (TAIR:AT5G56300.1); Has 1807 Blast hits to 1807 proteins in 277 species: Archae - 0; Bacteria - 0; Metazoa - 736; Fungi - 347; Plants - 385; Viruses - 0; Other Eukaryotes - 339 (source: …	IAMT1	IAA carboxylmethyltransferase 1	nonTF	No
AT3G57880.1		4	6	10	Calcium-dependent lipid-binding (CaLB domain) plant phosphoribosyltransferase family protein	---	Calcium-dependent lipid-binding (CaLB domain) plant phosphoribosyltransferase family protein; FUNCTIONS IN: molecular_function unknown; INVOLVED IN: tryptophan biosynthetic process; LOCATED IN: endoplasmic reticulum, cell wall; EXPRESSED IN: 24 plant structures; EXPRESSED DURING: 13 growth stages; CONTAINS InterPro DOMAIN/s: C2 membrane targeting protein (InterPro:IPR018029), C2 calcium/lipid-bin…	---	---	nonTF	No
AT3G48510.1		4	6	10	---	---	unknown protein; BEST Arabidopsis thaliana protein match is: unknown protein (TAIR:AT5G63350.1); Has 98 Blast hits to 98 proteins in 11 species: Archae - 0; Bacteria - 0; Metazoa - 0; Fungi - 0; Plants - 98; Viruses - 0; Other Eukaryotes - 0 (source: NCBI BLink).	---	---	nonTF	No
AT2G01440.1		2	8	10	DEAD/DEAH box RNA helicase family protein	---	DEAD/DEAH box RNA helicase family protein ; FUNCTIONS IN: ATP-dependent DNA helicase activity, helicase activity, nucleic acid binding, ATP-dependent helicase activity, ATP binding; INVOLVED IN: DNA repair, DNA recombination; EXPRESSED IN: 12 plant structures; EXPRESSED DURING: 6 growth stages; CONTAINS InterPro DOMAIN/s: DNA/RNA helicase, DEAD/DEAH box type, N-terminal (InterPro:IPR011545), Nucl…	---	---	nonTF	No
AT3G62130.1		2	8	10	Pyridoxal phosphate (PLP)-dependent transferases superfamily protein	---	Pyridoxal phosphate (PLP)-dependent transferases superfamily protein; FUNCTIONS IN: pyridoxal phosphate binding, catalytic activity; INVOLVED IN: metabolic process; LOCATED IN: cellular_component unknown; EXPRESSED IN: 22 plant structures; EXPRESSED DURING: 13 growth stages; CONTAINS InterPro DOMAIN/s: Pyridoxal phosphate-dependent transferase, major domain (InterPro:IPR015424), Aminotransferase,…	LCD	L-cysteine desulfhydrase	nonTF	No
AT5G48720.2		1	9	10	x-ray induced transcript 1	Encodes XRI1 (X-ray induced 1). Required for post-meiotic stages of pollen development and male and female meiosis. Maybe required for meiotic DNA repair. Inducible by X-ray. Homozygous xri1 mutants are sterile due to extensive chromosome fragmentation.	X-RAY INDUCED TRANSCRIPT 1 (XRI1); FUNCTIONS IN: molecular_function unknown; INVOLVED IN: DNA repair, female meiosis, response to X-ray, pollen development, male meiosis; LOCATED IN: nucleus; EXPRESSED IN: 21 plant structures; EXPRESSED DURING: 11 growth stages; BEST Arabidopsis thaliana protein match is: unknown protein (TAIR:AT2G01990.1); Has 123 Blast hits to 123 proteins in 15 species: Archae…	XRI1	X-RAY INDUCED TRANSCRIPT 1	nonTF	No
AT4G21710.1		1	9	10	DNA-directed RNA polymerase family protein	Encodes the unique second-largest subunit of DNA-dependent RNA polymerase II; the ortholog of budding yeast RPB2 and a homolog of the E. coli RNA polymerase beta subunit.	NRPB2; CONTAINS InterPro DOMAIN/s: DNA-directed RNA polymerase, subunit 2, domain 6 (InterPro:IPR007120), RNA polymerase Rpb2, domain 7 (InterPro:IPR007641), RNA polymerase, beta subunit, protrusion (InterPro:IPR007644), RNA polymerase Rpb2, domain 3 (InterPro:IPR007645), DNA-directed RNA polymerase, subunit 2 (InterPro:IPR015712), RNA polymerase Rpb2, domain 2 (InterPro:IPR007642), RNA polymeras…	RPB2	---	nonTF	No
AT4G31910.1			10	10	HXXXD-type acyl-transferase family protein	---	HXXXD-type acyl-transferase family protein; FUNCTIONS IN: transferase activity, transferring acyl groups other than amino-acyl groups, transferase activity; INVOLVED IN: biological_process unknown; LOCATED IN: nucleus; EXPRESSED IN: 9 plant structures; EXPRESSED DURING: 6 growth stages; CONTAINS InterPro DOMAIN/s: Transferase (InterPro:IPR003480); BEST Arabidopsis thaliana protein match is: HXXXD…	---	---	nonTF	No
AT5G60790.1			10	10	ABC transporter family protein	member of GCN subfamily	GENERAL CONTROL NON-REPRESSIBLE 1 (GCN1); FUNCTIONS IN: transporter activity; LOCATED IN: plasma membrane; EXPRESSED IN: 24 plant structures; EXPRESSED DURING: 15 growth stages; CONTAINS InterPro DOMAIN/s: ATPase, AAA+ type, core (InterPro:IPR003593), ABC transporter-like (InterPro:IPR003439), ABC transporter, conserved site (InterPro:IPR017871); BEST Arabidopsis thaliana protein match is: genera…	GCN1	GENERAL CONTROL NON-REPRESSIBLE 1	nonTF	No
AT4G27170.1	9			9	seed storage albumin 4	---	seed storage albumin 4 (SESA4); FUNCTIONS IN: lipid binding, nutrient reservoir activity; INVOLVED IN: lipid transport; LOCATED IN: endomembrane system; CONTAINS InterPro DOMAIN/s: Bifunctional trypsin/alpha-amylase inhibitor (InterPro:IPR013771), Bifunctional inhibitor/plant lipid transfer protein/seed storage (InterPro:IPR016140), Napin/ Bra allergen (InterPro:IPR000617), Plant lipid transfer p…	SESA4	seed storage albumin 4	nonTF	No
AT1G31510.1	9			9	F-box associated ubiquitination effector family protein	---	F-box associated ubiquitination effector family protein; FUNCTIONS IN: molecular_function unknown; INVOLVED IN: biological_process unknown; LOCATED IN: endomembrane system; CONTAINS InterPro DOMAIN/s: F-box associated domain, type 1 (InterPro:IPR006527), F-box associated interaction domain (InterPro:IPR017451); BEST Arabidopsis thaliana protein match is: F-box and associated interaction domains-c…	---	---	nonTF	No
AT5G55750.1	9			9	hydroxyproline-rich glycoprotein family protein	---	hydroxyproline-rich glycoprotein family protein; Has 1807 Blast hits to 1807 proteins in 277 species: Archae - 0; Bacteria - 0; Metazoa - 736; Fungi - 347; Plants - 385; Viruses - 0; Other Eukaryotes - 339 (source: NCBI BLink).	---	---	nonTF	No
AT1G14940.1	9			9	Polyketide cyclase/dehydrase and lipid transport superfamily protein	---	Polyketide cyclase/dehydrase and lipid transport superfamily protein; FUNCTIONS IN: molecular_function unknown; INVOLVED IN: response to biotic stimulus, defense response; LOCATED IN: cellular_component unknown; CONTAINS InterPro DOMAIN/s: Bet v I allergen (InterPro:IPR000916); BEST Arabidopsis thaliana protein match is: Polyketide cyclase/dehydrase and lipid transport superfamily protein (TAIR:A…	---	---	nonTF	No
AT4G32500.1	4	5		9	K+ transporter 5	Encodes AKT5, a member of the Shaker family potassium ion (K+) channel. This family includes five groups based on phylogenetic analysis (FEBS Letters (2007) 581: 2357): I (inward rectifying channel): AKT1 (AT2G26650), AKT5 (AT4G32500) and SPIK (also known as AKT6, AT2G25600); II (inward rectifying channel): KAT1 (AT5G46240) and KAT2 (AT4G18290); III (weakly inward rectifying channel): AKT2 (AT4G2…	K+ transporter 5 (KT5); FUNCTIONS IN: inward rectifier potassium channel activity, cyclic nucleotide binding; INVOLVED IN: potassium ion transport, N-terminal protein myristoylation, ion transport, transmembrane transport; LOCATED IN: membrane; EXPRESSED IN: 9 plant structures; EXPRESSED DURING: L mature pollen stage, M germinated pollen stage, 4 anthesis, petal differentiation and expansion stag…	KT5	K+ transporter 5	nonTF	No
AT1G12600.1	2	5	2	9	UDP-N-acetylglucosamine (UAA) transporter family	---	UDP-N-acetylglucosamine (UAA) transporter family; FUNCTIONS IN: molecular_function unknown; INVOLVED IN: transmembrane transport; LOCATED IN: cellular_component unknown; EXPRESSED IN: petal, leaf whorl, male gametophyte, flower, pollen tube; EXPRESSED DURING: L mature pollen stage, 4 anthesis, petal differentiation and expansion stage; CONTAINS InterPro DOMAIN/s: UAA transporter (InterPro:IPR0136…	---	---	nonTF	No
AT1G48510.1		9		9	Surfeit locus 1 cytochrome c oxidase biogenesis protein	---	Surfeit locus 1 cytochrome c oxidase biogenesis protein; CONTAINS InterPro DOMAIN/s: Surfeit locus 1 (InterPro:IPR002994); BEST Arabidopsis thaliana protein match is: Surfeit locus 1 cytochrome c oxidase biogenesis protein (TAIR:AT3G17910.1); Has 339 Blast hits to 337 proteins in 81 species: Archae - 0; Bacteria - 17; Metazoa - 64; Fungi - 36; Plants - 44; Viruses - 0; Other Eukaryotes - 178 (sou…	---	---	nonTF	No
AT2G04040.1		9		9	MATE efflux family protein	AtDTX1 (At2g04040) has been identified as a detoxifying efflux carrier for plant-derived antibiotics and other toxic compounds, including CD2+.	TX1; CONTAINS InterPro DOMAIN/s: MATE family transporter related protein (InterPro:IPR015521), Multi antimicrobial extrusion protein MatE (InterPro:IPR002528); BEST Arabidopsis thaliana protein match is: MATE efflux family protein (TAIR:AT2G04080.1); Has 9657 Blast hits to 9581 proteins in 1940 species: Archae - 182; Bacteria - 6693; Metazoa - 146; Fungi - 326; Plants - 1322; Viruses - 0; Other E…	TX1	---	nonTF	No
AT3G04360.1		9		9	Calcium-dependent lipid-binding (CaLB domain) family protein	---	Calcium-dependent lipid-binding (CaLB domain) family protein; CONTAINS InterPro DOMAIN/s: C2 membrane targeting protein (InterPro:IPR018029), C2 calcium/lipid-binding domain, CaLB (InterPro:IPR008973), C2 calcium-dependent membrane targeting (InterPro:IPR000008); BEST Arabidopsis thaliana protein match is: Calcium-dependent lipid-binding (CaLB domain) family protein (TAIR:AT1G04540.1); Has 385 Bl…	---	---	nonTF	No
AT5G01890.1		9		9	Leucine-rich receptor-like protein kinase family protein	---	Leucine-rich receptor-like protein kinase family protein; FUNCTIONS IN: protein serine/threonine kinase activity, kinase activity, ATP binding; INVOLVED IN: transmembrane receptor protein tyrosine kinase signaling pathway, protein amino acid phosphorylation; LOCATED IN: plasma membrane; EXPRESSED IN: 22 plant structures; EXPRESSED DURING: 13 growth stages; CONTAINS InterPro DOMAIN/s: Protein kina…	---	---	nonTF	No
AT4G01240.1		9		9	S-adenosyl-L-methionine-dependent methyltransferases superfamily protein	---	S-adenosyl-L-methionine-dependent methyltransferases superfamily protein; CONTAINS InterPro DOMAIN/s: Protein of unknown function DUF248, methyltransferase putative (InterPro:IPR004159); BEST Arabidopsis thaliana protein match is: unknown protein (TAIR:AT3G05390.1); Has 456 Blast hits to 442 proteins in 24 species: Archae - 0; Bacteria - 0; Metazoa - 0; Fungi - 0; Plants - 455; Viruses - 0; Other…	---	---	nonTF	No
AT4G09940.1		9		9	P-loop containing nucleoside triphosphate hydrolases superfamily protein	---	P-loop containing nucleoside triphosphate hydrolases superfamily protein; FUNCTIONS IN: GTP binding; INVOLVED IN: response to bacterium; LOCATED IN: plasma membrane; EXPRESSED IN: egg cell, cultured cell; CONTAINS InterPro DOMAIN/s: AIG1 (InterPro:IPR006703); BEST Arabidopsis thaliana protein match is: P-loop containing nucleoside triphosphate hydrolases superfamily protein (TAIR:AT4G09950.1); Ha…	---	---	nonTF	No
AT5G67360.1		8	1	9	Subtilase family protein	Encodes a subtilisin-like serine protease essential for mucilage release from seed coats.	ARA12; FUNCTIONS IN: serine-type endopeptidase activity; INVOLVED IN: proteolysis, seed coat development, mucilage metabolic process involved seed coat development, mucilage extrusion from seed coat; LOCATED IN: extracellular region, apoplast, cell wall, plant-type cell wall; EXPRESSED IN: 26 plant structures; EXPRESSED DURING: 17 growth stages; CONTAINS InterPro DOMAIN/s: Protease-associated PA …	ARA12	---	nonTF	No
AT5G63190.1		8	1	9	MA3 domain-containing protein	---	MA3 domain-containing protein; CONTAINS InterPro DOMAIN/s: Initiation factor eIF-4 gamma, MA3 (InterPro:IPR003891); BEST Arabidopsis thaliana protein match is: MA3 domain-containing protein (TAIR:AT3G48390.1); Has 1948 Blast hits to 791 proteins in 110 species: Archae - 0; Bacteria - 0; Metazoa - 1230; Fungi - 12; Plants - 571; Viruses - 0; Other Eukaryotes - 135 (source: NCBI BLink).	---	---	nonTF	No
AT5G64420.1		8	1	9	DNA polymerase V family	---	DNA polymerase V family; FUNCTIONS IN: DNA-directed DNA polymerase activity, DNA binding; INVOLVED IN: DNA replication, transcription; LOCATED IN: cellular_component unknown; EXPRESSED IN: 23 plant structures; EXPRESSED DURING: 13 growth stages; CONTAINS InterPro DOMAIN/s: DNA polymerase V (InterPro:IPR007015); Has 1807 Blast hits to 1807 proteins in 277 species: Archae - 0; Bacteria - 0; Metazoa…	---	---	nonTF	No
AT1G31280.1		7	2	9	Argonaute family protein	An Argonaute gene	argonaute 2 (AGO2); FUNCTIONS IN: nucleic acid binding; INVOLVED IN: biological_process unknown; LOCATED IN: cellular_component unknown; EXPRESSED IN: 21 plant structures; EXPRESSED DURING: 12 growth stages; CONTAINS InterPro DOMAIN/s: Domain of unknown function DUF1785 (InterPro:IPR014811), Stem cell self-renewal protein Piwi (InterPro:IPR003165), Argonaute/Dicer protein, PAZ (InterPro:IPR003100…	AGO2	argonaute 2	nonTF	No
AT4G28170.1		6	3	9	---	---	unknown protein; BEST Arabidopsis thaliana protein match is: unknown protein (TAIR:AT1G11120.2); Has 30201 Blast hits to 17322 proteins in 780 species: Archae - 12; Bacteria - 1396; Metazoa - 17338; Fungi - 3422; Plants - 5037; Viruses - 0; Other Eukaryotes - 2996 (source: NCBI BLink).	---	---	nonTF	No
AT3G28720.1		6	3	9	---	---	unknown protein; FUNCTIONS IN: molecular_function unknown; INVOLVED IN: biological_process unknown; LOCATED IN: cellular_component unknown; EXPRESSED IN: 25 plant structures; EXPRESSED DURING: 13 growth stages; BEST Arabidopsis thaliana protein match is: unknown protein (TAIR:AT5G58100.1); Has 1610 Blast hits to 344 proteins in 85 species: Archae - 0; Bacteria - 567; Metazoa - 95; Fungi - 71; Pla…	---	---	nonTF	No
AT1G20630.1		6	3	9	catalase 1	Catalyzes the reduction of hydrogen peroxide using heme group as cofactor. Protects cells from toxicity by H2O2.	catalase 1 (CAT1); FUNCTIONS IN: catalase activity, cobalt ion binding; INVOLVED IN: in 7 processes; LOCATED IN: mitochondrion, cytosolic ribosome, cell wall, peroxisome, chloroplast envelope; EXPRESSED IN: 26 plant structures; EXPRESSED DURING: 16 growth stages; CONTAINS InterPro DOMAIN/s: Catalase related subgroup (InterPro:IPR018028), Catalase (InterPro:IPR002226), Catalase-like domain, haem-d…	CAT1	catalase 1	nonTF	No
AT2G21050.1		6	3	9	like AUXIN RESISTANT 2	Encodes LAX2 (LIKE AUXIN RESISTANT), a member of the AUX1 LAX family of auxin influx carriers. Required for the establishment of embryonic root cell organization.	like AUXIN RESISTANT 2 (LAX2); CONTAINS InterPro DOMAIN/s: Amino acid transporter, transmembrane (InterPro:IPR013057); BEST Arabidopsis thaliana protein match is: like AUX1 3 (TAIR:AT1G77690.1); Has 1017 Blast hits to 1012 proteins in 134 species: Archae - 0; Bacteria - 2; Metazoa - 94; Fungi - 224; Plants - 668; Viruses - 0; Other Eukaryotes - 29 (source: NCBI BLink).	LAX2	like AUXIN RESISTANT 2	nonTF	No
AT3G21540.1		6	3	9	transducin family protein / WD-40 repeat family protein	---	transducin family protein / WD-40 repeat family protein; FUNCTIONS IN: nucleotide binding; LOCATED IN: nucleolus, heterotrimeric G-protein complex; EXPRESSED IN: 20 plant structures; EXPRESSED DURING: 10 growth stages; CONTAINS InterPro DOMAIN/s: WD40 repeat 2 (InterPro:IPR019782), WD40 repeat, conserved site (InterPro:IPR019775), WD40 repeat (InterPro:IPR001680), Small-subunit processome, Utp12 …	---	---	nonTF	No
AT1G15440.1		5	4	9	periodic tryptophan protein 2	---	periodic tryptophan protein 2 (PWP2); FUNCTIONS IN: nucleotide binding; INVOLVED IN: biological_process unknown; LOCATED IN: CUL4 RING ubiquitin ligase complex; EXPRESSED IN: 24 plant structures; EXPRESSED DURING: 13 growth stages; CONTAINS InterPro DOMAIN/s: WD40 repeat 2 (InterPro:IPR019782), WD40 repeat, conserved site (InterPro:IPR019775), WD40 repeat (InterPro:IPR001680), Small-subunit proce…	PWP2	periodic tryptophan protein 2	nonTF	No
AT1G04310.1		4	5	9	ethylene response sensor 2	encodes an ethylene receptor related to bacterial two-component histidine kinases.	ethylene response sensor 2 (ERS2); FUNCTIONS IN: ethylene binding, protein histidine kinase activity, receptor activity, glycogen synthase kinase 3 activity; INVOLVED IN: negative regulation of ethylene mediated signaling pathway; LOCATED IN: endomembrane system, membrane; EXPRESSED IN: 22 plant structures; EXPRESSED DURING: 9 growth stages; CONTAINS InterPro DOMAIN/s: Signal transduction histidi…	ERS2	ethylene response sensor 2	nonTF	No
AT2G41230.1		4	5	9	---	---	unknown protein; Has 75 Blast hits to 75 proteins in 8 species: Archae - 0; Bacteria - 0; Metazoa - 0; Fungi - 0; Plants - 75; Viruses - 0; Other Eukaryotes - 0 (source: NCBI BLink).	ORS1	ORGAN SIZE RELATED 1	nonTF	No
AT4G13130.1		4	5	9	Cysteine/Histidine-rich C1 domain family protein	---	Cysteine/Histidine-rich C1 domain family protein; FUNCTIONS IN: zinc ion binding; INVOLVED IN: biological_process unknown; LOCATED IN: chloroplast envelope; EXPRESSED IN: leaf whorl, hypocotyl, root, pollen tube; CONTAINS InterPro DOMAIN/s: DC1 (InterPro:IPR004146), Zinc finger, PHD-type (InterPro:IPR001965), C1-like (InterPro:IPR011424); BEST Arabidopsis thaliana protein match is: Cysteine/Histi…	---	---	nonTF	No
AT4G31180.1		3	6	9	Class II aminoacyl-tRNA and biotin synthetases superfamily protein	---	Class II aminoacyl-tRNA and biotin synthetases superfamily protein; FUNCTIONS IN: aspartate-tRNA ligase activity, nucleotide binding, aminoacyl-tRNA ligase activity, nucleic acid binding, ATP binding; INVOLVED IN: response to cadmium ion, aspartyl-tRNA aminoacylation; LOCATED IN: chloroplast, cytoplasm; EXPRESSED IN: 25 plant structures; EXPRESSED DURING: 14 growth stages; CONTAINS InterPro DOMAI…	---	---	nonTF	No
AT1G12740.1		3	6	9	cytochrome P450, family 87, subfamily A, polypeptide 2	encodes a protein with cytochrome P450 domain	cytochrome P450, family 87, subfamily A, polypeptide 2 (CYP87A2); FUNCTIONS IN: electron carrier activity, monooxygenase activity, iron ion binding, oxygen binding, heme binding; INVOLVED IN: oxidation reduction; EXPRESSED IN: root; CONTAINS InterPro DOMAIN/s: Cytochrome P450 (InterPro:IPR001128), Cytochrome P450, conserved site (InterPro:IPR017972), Cytochrome P450, E-class, group I (InterPro:IP…	CYP87A2	cytochrome P450, family 87, subfamily A, polypeptide 2	nonTF	No
AT4G33990.1		2	7	9	Tetratricopeptide repeat (TPR)-like superfamily protein	---	embryo defective 2758 (EMB2758); INVOLVED IN: embryo development ending in seed dormancy; LOCATED IN: mitochondrion; EXPRESSED IN: shoot apex, embryo; EXPRESSED DURING: D bilateral stage; CONTAINS InterPro DOMAIN/s: Pentatricopeptide repeat (InterPro:IPR002885); BEST Arabidopsis thaliana protein match is: Pentatricopeptide repeat (PPR) superfamily protein (TAIR:AT4G30700.1); Has 30201 Blast hits …	EMB2758	embryo defective 2758	nonTF	No
AT2G33280.1		1	8	9	Major facilitator superfamily protein	---	Major facilitator superfamily protein; FUNCTIONS IN: transporter activity; INVOLVED IN: transport; LOCATED IN: endomembrane system, membrane; CONTAINS InterPro DOMAIN/s: Major facilitator superfamily, general substrate transporter (InterPro:IPR016196), Biopterin transport-related protein BT1 (InterPro:IPR004324); BEST Arabidopsis thaliana protein match is: Major facilitator superfamily protein (T…	---	---	nonTF	No
AT5G17980.1			9	9	C2 calcium/lipid-binding plant phosphoribosyltransferase family protein	---	C2 calcium/lipid-binding plant phosphoribosyltransferase family protein; LOCATED IN: endoplasmic reticulum, plasma membrane; EXPRESSED IN: 18 plant structures; EXPRESSED DURING: 7 growth stages; CONTAINS InterPro DOMAIN/s: C2 membrane targeting protein (InterPro:IPR018029), C2 calcium/lipid-binding domain, CaLB (InterPro:IPR008973), Phosphoribosyltransferase C-terminal (InterPro:IPR013583), C2 ca…	---	---	nonTF	No
AT5G37160.1	8			8	P-loop containing nucleoside triphosphate hydrolases superfamily protein	---	P-loop containing nucleoside triphosphate hydrolases superfamily protein; FUNCTIONS IN: hydrolase activity, DNA binding, ATP binding; INVOLVED IN: biological_process unknown; LOCATED IN: cellular_component unknown; EXPRESSED IN: 11 plant structures; EXPRESSED DURING: LP.04 four leaves visible, 4 anthesis, petal differentiation and expansion stage, LP.12 twelve leaves visible, D bilateral stage; C…	---	---	nonTF	No
AT4G30880.1	8			8	Bifunctional inhibitor/lipid-transfer protein/seed storage 2S albumin superfamily protein	---	Bifunctional inhibitor/lipid-transfer protein/seed storage 2S albumin superfamily protein; FUNCTIONS IN: lipid binding; INVOLVED IN: lipid transport; LOCATED IN: endomembrane system; CONTAINS InterPro DOMAIN/s: Bifunctional inhibitor/plant lipid transfer protein/seed storage (InterPro:IPR016140), Plant lipid transfer protein/seed storage/trypsin-alpha amylase inhibitor (InterPro:IPR003612); BEST …	---	---	nonTF	No
AT2G28490.1	8			8	RmlC-like cupins superfamily protein	---	RmlC-like cupins superfamily protein; FUNCTIONS IN: nutrient reservoir activity; INVOLVED IN: biological_process unknown; LOCATED IN: endomembrane system; EXPRESSED IN: seed; EXPRESSED DURING: seedling growth; CONTAINS InterPro DOMAIN/s: Cupin, RmlC-type (InterPro:IPR011051), Cupin 1 (InterPro:IPR006045), RmlC-like jelly roll fold (InterPro:IPR014710); BEST Arabidopsis thaliana protein match is: …	---	---	nonTF	No
AT1G03880.1	8			8	cruciferin 2	Protein is tyrosine-phosphorylated and its phosphorylation state is modulated in response to ABA in Arabidopsis thaliana seeds.	cruciferin 2 (CRU2); FUNCTIONS IN: nutrient reservoir activity; INVOLVED IN: seed germination, response to abscisic acid stimulus; LOCATED IN: endomembrane system; EXPRESSED IN: leaf, seed; EXPRESSED DURING: seedling growth, seed development stages; CONTAINS InterPro DOMAIN/s: 11-S seed storage protein, conserved site (InterPro:IPR022379), Cupin, RmlC-type (InterPro:IPR011051), Cupin 1 (InterPro:…	CRU2	cruciferin 2	nonTF	No
AT1G48130.1	8			8	1-cysteine peroxiredoxin 1	encodes a protein similar to the 1-cysteine (1-Cys) peroxiredoxin family of antioxidants. Expression is limited to seed (aleurone and embryo) and is not induced by ABA or drought.	1-cysteine peroxiredoxin 1 (PER1); FUNCTIONS IN: thioredoxin peroxidase activity, antioxidant activity; INVOLVED IN: maintenance of seed dormancy, response to desiccation; LOCATED IN: cellular_component unknown; EXPRESSED IN: embryo, aleurone layer, seed; EXPRESSED DURING: seed development stages; CONTAINS InterPro DOMAIN/s: Peroxiredoxin, C-terminal (InterPro:IPR019479), Thioredoxin fold (InterP…	PER1	1-cysteine peroxiredoxin 1	nonTF	No
AT4G11130.1	2	5	1	8	RNA-dependent RNA polymerase 2	Encodes RNA-dependent RNA polymerase that is required for endogenous siRNA (but not miRNA) formation. Nomenclature according to Xie, et al. (2004).	RNA-dependent RNA polymerase 2 (RDR2); CONTAINS InterPro DOMAIN/s: RNA-dependent RNA polymerase, eukaryotic-type (InterPro:IPR007855); BEST Arabidopsis thaliana protein match is: RNA-dependent RNA polymerase 1 (TAIR:AT1G14790.1); Has 1807 Blast hits to 1807 proteins in 277 species: Archae - 0; Bacteria - 0; Metazoa - 736; Fungi - 347; Plants - 385; Viruses - 0; Other Eukaryotes - 339 (source: NCB…	SMD1	SILENCING MOVEMENT DEFICIENT 1	nonTF	No
AT5G42090.1	1	6	1	8	Lung seven transmembrane receptor family protein	---	Lung seven transmembrane receptor family protein; LOCATED IN: endomembrane system, integral to membrane; EXPRESSED IN: 24 plant structures; EXPRESSED DURING: 14 growth stages; CONTAINS InterPro DOMAIN/s: Transmembrane receptor, eukaryota (InterPro:IPR009637); BEST Arabidopsis thaliana protein match is: Lung seven transmembrane receptor family protein (TAIR:AT5G18520.1); Has 1807 Blast hits to 180…	---	---	nonTF	No
AT3G15240.2		8		8	Serine/threonine-protein kinase WNK (With No Lysine)-related	---	Serine/threonine-protein kinase WNK (With No Lysine)-related; FUNCTIONS IN: molecular_function unknown; INVOLVED IN: biological_process unknown; LOCATED IN: cellular_component unknown; EXPRESSED IN: root; BEST Arabidopsis thaliana protein match is: Serine/threonine-protein kinase WNK (With No Lysine)-related (TAIR:AT5G53900.2); Has 251 Blast hits to 249 proteins in 29 species: Archae - 0; Bacteri…	---	---	nonTF	No
AT5G22200.1		8		8	Late embryogenesis abundant (LEA) hydroxyproline-rich glycoprotein family	---	Late embryogenesis abundant (LEA) hydroxyproline-rich glycoprotein family; CONTAINS InterPro DOMAIN/s: Late embryogenesis abundant protein, group 2 (InterPro:IPR004864); BEST Arabidopsis thaliana protein match is: Late embryogenesis abundant (LEA) hydroxyproline-rich glycoprotein family (TAIR:AT3G44220.1); Has 30201 Blast hits to 17322 proteins in 780 species: Archae - 12; Bacteria - 1396; Metazo…	---	---	nonTF	No
AT1G77330.1		8		8	2-oxoglutarate (2OG) and Fe(II)-dependent oxygenase superfamily protein	similar to 1-aminocyclopropane-1-carboxylate oxidase GI:3386565 from (Sorghum bicolor)	2-oxoglutarate (2OG) and Fe(II)-dependent oxygenase superfamily protein; CONTAINS InterPro DOMAIN/s: Oxoglutarate/iron-dependent oxygenase (InterPro:IPR005123); BEST Arabidopsis thaliana protein match is: ACC oxidase 2 (TAIR:AT1G62380.1); Has 8581 Blast hits to 8541 proteins in 996 species: Archae - 0; Bacteria - 1106; Metazoa - 118; Fungi - 1011; Plants - 4940; Viruses - 0; Other Eukaryotes - 14…	---	---	nonTF	No
AT1G74510.1		8		8	Galactose oxidase/kelch repeat superfamily protein	---	Galactose oxidase/kelch repeat superfamily protein; CONTAINS InterPro DOMAIN/s: F-box domain, cyclin-like (InterPro:IPR001810), Galactose oxidase/kelch, beta-propeller (InterPro:IPR011043), Kelch repeat type 1 (InterPro:IPR006652), Kelch related (InterPro:IPR013089), Kelch-type beta propeller (InterPro:IPR015915); BEST Arabidopsis thaliana protein match is: Galactose oxidase/kelch repeat superfam…	---	---	nonTF	No
AT5G59520.1		8		8	ZRT/IRT-like protein 2	encodes a metal ion transporter whose expression is regulated by copper.	ZRT/IRT-like protein 2 (ZIP2); FUNCTIONS IN: copper ion transmembrane transporter activity, zinc ion transmembrane transporter activity, transferase activity, transferring glycosyl groups; INVOLVED IN: zinc ion transport, response to copper ion; LOCATED IN: plasma membrane; EXPRESSED IN: 16 plant structures; EXPRESSED DURING: 10 growth stages; CONTAINS InterPro DOMAIN/s: Zinc/iron permease (Inter…	ZIP2	ZRT/IRT-like protein 2	nonTF	No
AT1G20480.1		8		8	AMP-dependent synthetase and ligase family protein	---	AMP-dependent synthetase and ligase family protein; FUNCTIONS IN: 4-coumarate-CoA ligase activity; INVOLVED IN: phenylpropanoid metabolic process, metabolic process; LOCATED IN: cellular_component unknown; EXPRESSED IN: sperm cell; CONTAINS InterPro DOMAIN/s: AMP-binding, conserved site (InterPro:IPR020845), AMP-dependent synthetase/ligase (InterPro:IPR000873); BEST Arabidopsis thaliana protein m…	---	---	nonTF	No
AT4G30360.1		7	1	8	cyclic nucleotide-gated channel 17	member of Cyclic nucleotide gated channel family	cyclic nucleotide-gated channel 17 (CNGC17); FUNCTIONS IN: ion channel activity, cyclic nucleotide binding, calmodulin binding; INVOLVED IN: potassium ion transport, ion transport, transmembrane transport; LOCATED IN: membrane; EXPRESSED IN: 22 plant structures; EXPRESSED DURING: 13 growth stages; CONTAINS InterPro DOMAIN/s: Cyclic nucleotide-binding (InterPro:IPR000595), Ion transport (InterPro:…	CNGC17	cyclic nucleotide-gated channel 17	nonTF	No
AT2G15590.2		7	1	8	Protein of unknown function (DUF1685)	---	Protein of unknown function (DUF1685); CONTAINS InterPro DOMAIN/s: Protein of unknown function DUF1685 (InterPro:IPR012881); BEST Arabidopsis thaliana protein match is: Protein of unknown function (DUF1685) (TAIR:AT4G33985.1); Has 200 Blast hits to 200 proteins in 14 species: Archae - 0; Bacteria - 0; Metazoa - 0; Fungi - 0; Plants - 200; Viruses - 0; Other Eukaryotes - 0 (source: NCBI BLink).	---	---	nonTF	No
AT2G38120.1		6	2	8	Transmembrane amino acid transporter family protein	Encodes an auxin influx transporter. AUX1 resides at the apical plasma membrane of protophloem cells and at highly dynamic subpopulations of Golgi apparatus and endosomes in all cell types. AUX1 action in the lateral root cap and/or epidermal cells influences lateral root initiation and positioning.	AUXIN RESISTANT 1 (AUX1); CONTAINS InterPro DOMAIN/s: Amino acid transporter, transmembrane (InterPro:IPR013057); BEST Arabidopsis thaliana protein match is: like AUXIN RESISTANT 1 (TAIR:AT5G01240.1); Has 1256 Blast hits to 1251 proteins in 143 species: Archae - 0; Bacteria - 0; Metazoa - 116; Fungi - 283; Plants - 825; Viruses - 0; Other Eukaryotes - 32 (source: NCBI BLink).	WAV5	WAVY ROOTS 5	nonTF	No
AT4G32290.1		6	2	8	Core-2/I-branching beta-1,6-N-acetylglucosaminyltransferase family protein	---	Core-2/I-branching beta-1,6-N-acetylglucosaminyltransferase family protein; FUNCTIONS IN: molecular_function unknown; INVOLVED IN: biological_process unknown; LOCATED IN: endomembrane system; EXPRESSED IN: 22 plant structures; EXPRESSED DURING: 13 growth stages; CONTAINS InterPro DOMAIN/s: Core-2/I-Branching enzyme (InterPro:IPR021141); BEST Arabidopsis thaliana protein match is: Core-2/I-branchi…	---	---	nonTF	No
AT3G50200.1		6	2	8	Plant protein of unknown function (DUF247)	---	Plant protein of unknown function (DUF247); CONTAINS InterPro DOMAIN/s: Protein of unknown function DUF247, plant (InterPro:IPR004158); BEST Arabidopsis thaliana protein match is: Plant protein of unknown function (DUF247) (TAIR:AT3G50170.1); Has 152 Blast hits to 125 proteins in 9 species: Archae - 0; Bacteria - 0; Metazoa - 0; Fungi - 0; Plants - 152; Viruses - 0; Other Eukaryotes - 0 (source: …	---	---	nonTF	No
AT1G58330.1		6	2	8	transcription factor-related	---	ZW2; BEST Arabidopsis thaliana protein match is: RESPONSE TO ABA AND SALT 1 (TAIR:AT1G09950.1); Has 556 Blast hits to 556 proteins in 39 species: Archae - 0; Bacteria - 0; Metazoa - 0; Fungi - 0; Plants - 556; Viruses - 0; Other Eukaryotes - 0 (source: NCBI BLink).	ZW2	---	nonTF	No
AT2G46990.1		6	2	8	indole-3-acetic acid inducible 20	Encodes a member of the Aux/IAA family of proteins implicated in auxin signaling. IAA20 lacks the conserved degron (domain II) found in many family members, and IAA20 fusion proteins are stable in Arabidopsis seedlings. IAA20 transcripts are induced by auxin treatment, and overexpression of IAA20 leads to defects in gravitropism, root development, root meristem maintenance, etiolation, and cotyle…	indole-3-acetic acid inducible 20 (IAA20); CONTAINS InterPro DOMAIN/s: Aux/IAA-ARF-dimerisation (InterPro:IPR011525), AUX/IAA protein (InterPro:IPR003311); BEST Arabidopsis thaliana protein match is: indole-3-acetic acid inducible 30 (TAIR:AT3G62100.1); Has 1768 Blast hits to 1768 proteins in 78 species: Archae - 0; Bacteria - 0; Metazoa - 0; Fungi - 0; Plants - 1767; Viruses - 0; Other Eukaryote…	IAA20	indole-3-acetic acid inducible 20	nonTF	No
AT3G61930.1		6	2	8	---	---	unknown protein; FUNCTIONS IN: molecular_function unknown; INVOLVED IN: N-terminal protein myristoylation; EXPRESSED IN: 11 plant structures; EXPRESSED DURING: 4 anthesis, C globular stage, petal differentiation and expansion stage; Has 11 Blast hits to 11 proteins in 5 species: Archae - 0; Bacteria - 0; Metazoa - 0; Fungi - 0; Plants - 11; Viruses - 0; Other Eukaryotes - 0 (source: NCBI BLink).	---	---	nonTF	No
AT5G06460.1		5	3	8	ubiquitin activating enzyme 2	Encodes a ubiquitin-activating enzyme (E1), involved in the first step in conjugating multiple ubiquitins to proteins targeted for degradation. Gene is expressed in most tissues examined.	ubiquitin activating enzyme 2 (UBA 2); FUNCTIONS IN: ubiquitin-protein ligase activity, ubiquitin activating enzyme activity; INVOLVED IN: protein ubiquitination, ubiquitin-dependent protein catabolic process; LOCATED IN: nucleus; EXPRESSED IN: 23 plant structures; EXPRESSED DURING: 13 growth stages; CONTAINS InterPro DOMAIN/s: Ubiquitin-activating enzyme, E1, active site (InterPro:IPR018074), Ub…	UBA 2	ubiquitin activating enzyme 2	nonTF	No
AT3G62100.1		5	3	8	indole-3-acetic acid inducible 30	Encodes a member of the Aux/IAA family of proteins implicated in auxin signaling. IAA30 lacks the conserved degron (domain II) found in many family members. IAA30 transcripts are induced by auxin treatment and accumulate preferentially in the quiescent center cells of the root meristem. Overexpression of IAA30 leads to defects in gravitropism, root development, root meristem maintenance, and coty…	indole-3-acetic acid inducible 30 (IAA30); FUNCTIONS IN: sequence-specific DNA binding transcription factor activity; INVOLVED IN: gravitropism, response to auxin stimulus, response to cyclopentenone, somatic embryogenesis, root development; LOCATED IN: nucleus, chloroplast; EXPRESSED IN: 16 plant structures; EXPRESSED DURING: 6 growth stages; CONTAINS InterPro DOMAIN/s: Aux/IAA-ARF-dimerisation …	IAA30	indole-3-acetic acid inducible 30	nonTF	No
AT4G04920.2		5	3	8	sensitive to freezing 6	Encodes a nuclear targeted protein that plays a role in the CBF pathway -downstream of CBF translation. Mutants have impaired cold responses, reduced levels of cold induced RNA transcripts, are sensitive to osmotic stress.	SENSITIVE TO FREEZING 6 (SFR6); FUNCTIONS IN: molecular_function unknown; INVOLVED IN: cold acclimation, circadian regulation of gene expression, response to osmotic stress, regulation of long-day photoperiodism, flowering; LOCATED IN: nucleus; EXPRESSED IN: 19 plant structures; EXPRESSED DURING: 9 growth stages.	SFR6	SENSITIVE TO FREEZING 6	nonTF	No
AT3G50210.1		4	4	8	2-oxoglutarate (2OG) and Fe(II)-dependent oxygenase superfamily protein	---	2-oxoglutarate (2OG) and Fe(II)-dependent oxygenase superfamily protein; FUNCTIONS IN: oxidoreductase activity, iron ion binding; INVOLVED IN: aging, cellular response to starvation; EXPRESSED IN: 22 plant structures; EXPRESSED DURING: 13 growth stages; CONTAINS InterPro DOMAIN/s: Isopenicillin N synthase (InterPro:IPR002283), Oxoglutarate/iron-dependent oxygenase (InterPro:IPR005123); BEST Arabi…	---	---	nonTF	No
AT1G78880.1		4	4	8	Ubiquitin-specific protease family C19-related protein	---	Ubiquitin-specific protease family C19-related protein; FUNCTIONS IN: molecular_function unknown; INVOLVED IN: biological_process unknown; LOCATED IN: plasma membrane; EXPRESSED IN: guard cell, cultured cell; BEST Arabidopsis thaliana protein match is: Ubiquitin-specific protease family C19-related protein (TAIR:AT1G16860.1); Has 277 Blast hits to 242 proteins in 57 species: Archae - 0; Bacteria …	---	---	nonTF	No
AT3G15010.2		3	5	8	RNA-binding (RRM/RBD/RNP motifs) family protein	---	RNA-binding (RRM/RBD/RNP motifs) family protein; FUNCTIONS IN: RNA binding, nucleotide binding, nucleic acid binding; INVOLVED IN: leaf senescence, cell death, ethylene biosynthetic process, defense response; LOCATED IN: nucleolus, nucleus; EXPRESSED IN: 24 plant structures; EXPRESSED DURING: 13 growth stages; CONTAINS InterPro DOMAIN/s: RNA recognition motif, RNP-1 (InterPro:IPR000504), Nucleoti…	---	---	nonTF	No
AT1G06080.1		3	5	8	delta 9 desaturase 1	homologous to delta 9 acyl-lipid desaturases of cyanobacteria and acyl-CoA desaturases of yeast and mammals. expression down-regulated by cold temperature.	delta 9 desaturase 1 (ADS1); FUNCTIONS IN: oxidoreductase activity, oxidoreductase activity, acting on paired donors, with oxidation of a pair of donors resulting in the reduction of molecular oxygen to two molecules of water; INVOLVED IN: oxidation reduction, lipid metabolic process; EXPRESSED IN: 17 plant structures; EXPRESSED DURING: 13 growth stages; CONTAINS InterPro DOMAIN/s: Fatty acid des…	ADS1	delta 9 desaturase 1	nonTF	No
AT5G50210.1		2	6	8	quinolinate synthase	Encodes an Fe-S binding protein with quinolinate synthase (QS) activity and cysteine desulfurase activator activity. The QS activity was demonstrated by functional complementation of corresponding E. coli mutants and complementation of embryo-lethal phenotypes of the QS homozygous null allele in Arabidopsis. The SufE domain of the protein also stimulates the cysteine desulfurase activity of CpNif…	quinolinate synthase (QS); CONTAINS InterPro DOMAIN/s: Fe-S metabolism associated SufE (InterPro:IPR003808), Quinolinate synthetase A (InterPro:IPR003473); BEST Arabidopsis thaliana protein match is: sulfur E2 (TAIR:AT1G67810.1); Has 1807 Blast hits to 1807 proteins in 277 species: Archae - 0; Bacteria - 0; Metazoa - 736; Fungi - 347; Plants - 385; Viruses - 0; Other Eukaryotes - 339 (source: NCB…	SUFE3	SULFUR E 3	nonTF	No
AT2G23150.1		1	7	8	natural resistance-associated macrophage protein 3	Encodes a member of the Nramp2 metal transporter family; like its homolog Atnramp4, localized in vacuolar membrane. Seedlings of double mutant, atnramp3-1 atnramp4-1, were arrested at early germination.	natural resistance-associated macrophage protein 3 (NRAMP3); FUNCTIONS IN: manganese ion transmembrane transporter activity, inorganic anion transmembrane transporter activity, metal ion transmembrane transporter activity; INVOLVED IN: in 10 processes; LOCATED IN: vacuolar membrane, plasma membrane, vacuole; EXPRESSED IN: 27 plant structures; EXPRESSED DURING: 13 growth stages; CONTAINS InterPro …	NRAMP3	natural resistance-associated macrophage protein 3	nonTF	No
AT3G52780.1		1	7	8	Purple acid phosphatases superfamily protein	---	PAP20; FUNCTIONS IN: protein serine/threonine phosphatase activity, acid phosphatase activity; INVOLVED IN: biological_process unknown; LOCATED IN: endomembrane system; EXPRESSED IN: 10 plant structures; EXPRESSED DURING: 4 anthesis, petal differentiation and expansion stage; CONTAINS InterPro DOMAIN/s: Metallophosphoesterase (InterPro:IPR004843), Purple acid phosphatase-like, N-terminal (InterPr…	PAP20	---	nonTF	No
AT3G14870.2		1	7	8	Plant protein of unknown function (DUF641)	---	Plant protein of unknown function (DUF641); CONTAINS InterPro DOMAIN/s: Protein of unknown function DUF641, plant (InterPro:IPR006943); BEST Arabidopsis thaliana protein match is: Plant protein of unknown function (DUF641) (TAIR:AT1G53380.3); Has 35333 Blast hits to 34131 proteins in 2444 species: Archae - 798; Bacteria - 22429; Metazoa - 974; Fungi - 991; Plants - 531; Viruses - 0; Other Eukaryo…	---	---	nonTF	No
AT2G26040.1		1	7	8	PYR1-like 2	Encodes a member of the PYR (pyrabactin resistance )/PYL(PYR1-like)/RCAR (regulatory components of ABA receptor) family proteins with 14 members. PYR/PYL/RCAR family proteins function as abscisic acid sensors. Mediate ABA-dependent regulation of protein phosphatase 2Cs ABI1 and ABI2.	PYR1-like 2 (PYL2); CONTAINS InterPro DOMAIN/s: Polyketide cyclase/dehydrase (InterPro:IPR019587); BEST Arabidopsis thaliana protein match is: PYR1-like 3 (TAIR:AT1G73000.1); Has 445 Blast hits to 441 proteins in 38 species: Archae - 0; Bacteria - 5; Metazoa - 0; Fungi - 0; Plants - 439; Viruses - 0; Other Eukaryotes - 1 (source: NCBI BLink).	RCAR14	regulatory components of ABA receptor 14	nonTF	No
AT3G61070.1		1	7	8	peroxin 11E	member of the peroxin11 (PEX11) gene family, integral to peroxisome membrane, controls peroxisome proliferation.	peroxin 11E (PEX11E); INVOLVED IN: response to light stimulus, peroxisome fission, peroxisome organization; LOCATED IN: mitochondrion, peroxisomal membrane, integral to peroxisomal membrane; EXPRESSED IN: 25 plant structures; EXPRESSED DURING: 15 growth stages; CONTAINS InterPro DOMAIN/s: Peroxisomal biogenesis factor 11 (InterPro:IPR008733); BEST Arabidopsis thaliana protein match is: peroxin 11…	PEX11E	peroxin 11E	nonTF	No
AT3G22220.1			8	8	hAT transposon superfamily	---	hAT transposon superfamily; FUNCTIONS IN: protein dimerization activity, DNA binding; INVOLVED IN: biological_process unknown; LOCATED IN: cellular_component unknown; EXPRESSED IN: 23 plant structures; EXPRESSED DURING: 13 growth stages; CONTAINS InterPro DOMAIN/s: HAT dimerisation (InterPro:IPR008906), Zinc finger, BED-type predicted (InterPro:IPR003656), Protein of unknown function DUF659 (Inte…	---	---	nonTF	No
AT3G03950.3			8	8	evolutionarily conserved C-terminal region 1	Physically interacts with CIPK1. Located in the nucleus.	evolutionarily conserved C-terminal region 1 (ECT1); CONTAINS InterPro DOMAIN/s: YTH domain (InterPro:IPR007275); BEST Arabidopsis thaliana protein match is: evolutionarily conserved C-terminal region 3 (TAIR:AT5G61020.1); Has 35333 Blast hits to 34131 proteins in 2444 species: Archae - 798; Bacteria - 22429; Metazoa - 974; Fungi - 991; Plants - 531; Viruses - 0; Other Eukaryotes - 9610 (source: …	ECT1	evolutionarily conserved C-terminal region 1	nonTF	No
AT5G13490.1			8	8	ADP/ATP carrier 2	Encodes mitochondrial ADP/ATP carrier	ADP/ATP carrier 2 (AAC2); FUNCTIONS IN: protein binding, binding, copper ion binding, ATP:ADP antiporter activity; INVOLVED IN: transport, purine nucleotide transport; LOCATED IN: in 7 components; EXPRESSED IN: 27 plant structures; EXPRESSED DURING: 16 growth stages; CONTAINS InterPro DOMAIN/s: Mitochondrial carrier protein (InterPro:IPR002067), Mitochondrial substrate carrier (InterPro:IPR001993…	AAC2	ADP/ATP carrier 2	nonTF	No
AT5G19650.1			8	8	ovate family protein 8	---	ovate family protein 8 (OFP8); CONTAINS InterPro DOMAIN/s: Protein of unknown function DUF623 (InterPro:IPR006458); BEST Arabidopsis thaliana protein match is: ovate family protein 7 (TAIR:AT2G18500.1); Has 1807 Blast hits to 1807 proteins in 277 species: Archae - 0; Bacteria - 0; Metazoa - 736; Fungi - 347; Plants - 385; Viruses - 0; Other Eukaryotes - 339 (source: NCBI BLink).	OFP8	ovate family protein 8	nonTF	No
AT1G47670.1			8	8	Transmembrane amino acid transporter family protein	---	Transmembrane amino acid transporter family protein; FUNCTIONS IN: amino acid transmembrane transporter activity; INVOLVED IN: amino acid transport; LOCATED IN: plasma membrane, membrane; EXPRESSED IN: 20 plant structures; EXPRESSED DURING: 13 growth stages; CONTAINS InterPro DOMAIN/s: Amino acid transporter, transmembrane (InterPro:IPR013057); BEST Arabidopsis thaliana protein match is: LYS/HIS …	---	---	nonTF	No
AT5G65670.1			8	8	indole-3-acetic acid inducible 9	auxin (indole-3-acetic acid) induced gene	indole-3-acetic acid inducible 9 (IAA9); CONTAINS InterPro DOMAIN/s: Aux/IAA-ARF-dimerisation (InterPro:IPR011525), AUX/IAA protein (InterPro:IPR003311); BEST Arabidopsis thaliana protein match is: indoleacetic acid-induced protein 8 (TAIR:AT2G22670.4); Has 2126 Blast hits to 2124 proteins in 85 species: Archae - 0; Bacteria - 0; Metazoa - 1; Fungi - 3; Plants - 2121; Viruses - 0; Other Eukaryote…	IAA9	indole-3-acetic acid inducible 9	nonTF	No
AT5G50050.1	7			7	Plant invertase/pectin methylesterase inhibitor superfamily protein	---	Plant invertase/pectin methylesterase inhibitor superfamily protein; FUNCTIONS IN: enzyme inhibitor activity, pectinesterase inhibitor activity, pectinesterase activity; INVOLVED IN: biological_process unknown; LOCATED IN: endomembrane system; CONTAINS InterPro DOMAIN/s: Pectinesterase inhibitor (InterPro:IPR006501); BEST Arabidopsis thaliana protein match is: Plant invertase/pectin methylesteras…	---	---	nonTF	No
AT2G25890.1	7			7	Oleosin family protein	---	Oleosin family protein; FUNCTIONS IN: molecular_function unknown; INVOLVED IN: lipid storage; LOCATED IN: monolayer-surrounded lipid storage body, integral to membrane, membrane; EXPRESSED IN: petal, leaf whorl, flower, carpel; EXPRESSED DURING: 4 anthesis, petal differentiation and expansion stage; CONTAINS InterPro DOMAIN/s: Oleosin (InterPro:IPR000136); BEST Arabidopsis thaliana protein match …	---	---	nonTF	No
AT1G36340.1	7			7	ubiquitin-conjugating enzyme 31	---	ubiquitin-conjugating enzyme 31 (UBC31); FUNCTIONS IN: ubiquitin-protein ligase activity, small conjugating protein ligase activity; INVOLVED IN: regulation of protein metabolic process, post-translational protein modification; LOCATED IN: vacuole; EXPRESSED IN: pedicel; EXPRESSED DURING: 4 anthesis; CONTAINS InterPro DOMAIN/s: Ubiquitin-conjugating enzyme/RWD-like (InterPro:IPR016135), Ubiquitin…	UBC31	ubiquitin-conjugating enzyme 31	nonTF	No
AT2G23510.1	7			7	spermidine disinapoyl acyltransferase	---	spermidine disinapoyl acyltransferase (SDT); CONTAINS InterPro DOMAIN/s: Transferase (InterPro:IPR003480); BEST Arabidopsis thaliana protein match is: HXXXD-type acyl-transferase family protein (TAIR:AT2G25150.1); Has 2265 Blast hits to 2257 proteins in 134 species: Archae - 0; Bacteria - 0; Metazoa - 0; Fungi - 42; Plants - 2219; Viruses - 0; Other Eukaryotes - 4 (source: NCBI BLink).	SDT	spermidine disinapoyl acyltransferase	nonTF	No
AT5G22470.1	7			7	NAD+ ADP-ribosyltransferases;NAD+ ADP-ribosyltransferases	---	NAD+ ADP-ribosyltransferases;NAD+ ADP-ribosyltransferases; FUNCTIONS IN: NAD+ ADP-ribosyltransferase activity; INVOLVED IN: protein amino acid ADP-ribosylation; LOCATED IN: intracellular, nucleus; CONTAINS InterPro DOMAIN/s: WGR (InterPro:IPR008893), Poly(ADP-ribose) polymerase, regulatory domain (InterPro:IPR004102), PADR1 (InterPro:IPR012982), Poly(ADP-ribose) polymerase, catalytic domain (Inte…	---	---	nonTF	No
AT5G50770.1	7			7	hydroxysteroid dehydrogenase 6	Encodes a putative hydroxysteroid dehydrogenase (HSD). Genes that encode HSD include: At5g50600 and At5g50700 (HSD1), At3g47350(HSD2), At3g47360(HSD3), At5g50590 and At5g50690(HSD4), At5g50770(HSD6) (Plant Cell Physiology 50:1463). Two copies of HSD1 and HSD4 exist due to a gene duplication event. In Plant Physiology 145:87, At5g50690 is HSD7, At4g10020 is HSD5.	hydroxysteroid dehydrogenase 6 (HSD6); FUNCTIONS IN: oxidoreductase activity, binding, catalytic activity; INVOLVED IN: oxidation reduction, metabolic process; LOCATED IN: endomembrane system; EXPRESSED IN: 12 plant structures; EXPRESSED DURING: 8 growth stages; CONTAINS InterPro DOMAIN/s: Short-chain dehydrogenase/reductase, conserved site (InterPro:IPR020904), NAD(P)-binding domain (InterPro:IP…	HSD6	hydroxysteroid dehydrogenase 6	nonTF	No
AT4G03050.2	7			7	2-oxoglutarate (2OG) and Fe(II)-dependent oxygenase superfamily protein	Transcriptional silent in leaf tissues of ecotype Col. The transcribed allele in ecotype Ler encodes a 2-oxoglutarate-dependent dioxygenase which is involved in glucosinolate biosynthesis. The natural variation in this locus explains the diversification of hydroxyalkyl glucosinolates among different ecotypes of Arabidopsis.	AOP3; FUNCTIONS IN: oxidoreductase activity, iron ion binding; EXPRESSED IN: 6 plant structures; EXPRESSED DURING: 4 anthesis, petal differentiation and expansion stage, E expanded cotyledon stage; CONTAINS InterPro DOMAIN/s: Isopenicillin N synthase (InterPro:IPR002283), Oxoglutarate/iron-dependent oxygenase (InterPro:IPR005123); BEST Arabidopsis thaliana protein match is: 2-oxoglutarate (2OG) a…	AOP3	---	nonTF	No
AT1G05510.1	7			7	Protein of unknown function (DUF1264)	Protein is tyrosine-phosphorylated and its phosphorylation state is modulated in response to ABA in Arabidopsis thaliana seeds.	FUNCTIONS IN: molecular_function unknown; INVOLVED IN: response to abscisic acid stimulus; LOCATED IN: cellular_component unknown; EXPRESSED IN: seed; EXPRESSED DURING: seedling growth, seed development stages; CONTAINS InterPro DOMAIN/s: Protein of unknown function DUF1264 (InterPro:IPR010686); BEST Arabidopsis thaliana protein match is: Protein of unknown function (DUF1264) (TAIR:AT2G31985.1); …	---	---	nonTF	No
AT1G80090.1	7			7	Cystathionine beta-synthase (CBS) family protein	---	Cystathionine beta-synthase (CBS) family protein; CONTAINS InterPro DOMAIN/s: Cystathionine beta-synthase, core (InterPro:IPR000644); BEST Arabidopsis thaliana protein match is: Cystathionine beta-synthase (CBS) protein (TAIR:AT1G15330.1); Has 517 Blast hits to 517 proteins in 144 species: Archae - 0; Bacteria - 47; Metazoa - 83; Fungi - 146; Plants - 195; Viruses - 0; Other Eukaryotes - 46 (sour…	---	---	nonTF	No
AT1G04560.1	7			7	AWPM-19-like family protein	---	AWPM-19-like family protein; FUNCTIONS IN: molecular_function unknown; INVOLVED IN: biological_process unknown; LOCATED IN: endomembrane system; CONTAINS InterPro DOMAIN/s: AWPM-19-like (InterPro:IPR008390); BEST Arabidopsis thaliana protein match is: AWPM-19-like family protein (TAIR:AT5G46530.1); Has 177 Blast hits to 177 proteins in 19 species: Archae - 0; Bacteria - 0; Metazoa - 0; Fungi - 0;…	---	---	nonTF	No
AT5G03820.1	3	4		7	GDSL-like Lipase/Acylhydrolase family protein	---	GDSL-like Lipase/Acylhydrolase family protein; FUNCTIONS IN: hydrolase activity, acting on ester bonds, lipase activity, carboxylesterase activity; INVOLVED IN: lipid metabolic process; LOCATED IN: endomembrane system; CONTAINS InterPro DOMAIN/s: Lipase, GDSL, active site (InterPro:IPR008265), Lipase, GDSL (InterPro:IPR001087); BEST Arabidopsis thaliana protein match is: GDSL-like Lipase/Acylhydr…	---	---	nonTF	No
AT3G14510.1		7		7	Polyprenyl synthetase family protein	---	Polyprenyl synthetase family protein; INVOLVED IN: isoprenoid biosynthetic process; EXPRESSED IN: root; CONTAINS InterPro DOMAIN/s: Polyprenyl synthetase-related (InterPro:IPR017446), Terpenoid synthase (InterPro:IPR008949), Polyprenyl synthetase (InterPro:IPR000092); BEST Arabidopsis thaliana protein match is: geranylgeranyl pyrophosphate synthase 3 (TAIR:AT3G14550.1); Has 16768 Blast hits to 16…	---	---	nonTF	No
AT5G51830.1		7		7	pfkB-like carbohydrate kinase family protein	---	pfkB-like carbohydrate kinase family protein; FUNCTIONS IN: kinase activity, ribokinase activity; INVOLVED IN: response to cadmium ion; LOCATED IN: cellular_component unknown; EXPRESSED IN: 23 plant structures; EXPRESSED DURING: 13 growth stages; CONTAINS InterPro DOMAIN/s: Carbohydrate/purine kinase (InterPro:IPR011611), Ribokinase (InterPro:IPR002139), Carbohydrate/puine kinase, PfkB, conserved…	---	---	nonTF	No
AT4G21200.3		7		7	gibberellin 2-oxidase 8	Encodes a protein with gibberellin 2-oxidase activity which acts specifically on C-20 gibberellins.	gibberellin 2-oxidase 8 (GA2OX8); FUNCTIONS IN: C-20 gibberellin 2-beta-dioxygenase activity; INVOLVED IN: gibberellin metabolic process; LOCATED IN: cellular_component unknown; EXPRESSED IN: sepal, flower; EXPRESSED DURING: petal differentiation and expansion stage; BEST Arabidopsis thaliana protein match is: gibberellin 2-oxidase 7 (TAIR:AT1G50960.1); Has 2972 Blast hits to 2961 proteins in 383…	GA2OX8	gibberellin 2-oxidase 8	nonTF	No
AT4G25310.1		7		7	2-oxoglutarate (2OG) and Fe(II)-dependent oxygenase superfamily protein	---	2-oxoglutarate (2OG) and Fe(II)-dependent oxygenase superfamily protein; FUNCTIONS IN: oxidoreductase activity, acting on paired donors, with incorporation or reduction of molecular oxygen, 2-oxoglutarate as one donor, and incorporation of one atom each of oxygen into both donors, oxidoreductase activity; INVOLVED IN: flavonoid biosynthetic process; LOCATED IN: cellular_component unknown; CONTAIN…	---	---	nonTF	No
AT5G09300.1		7		7	Thiamin diphosphate-binding fold (THDP-binding) superfamily protein	---	Thiamin diphosphate-binding fold (THDP-binding) superfamily protein; FUNCTIONS IN: oxidoreductase activity, acting on the aldehyde or oxo group of donors, disulfide as acceptor, 3-methyl-2-oxobutanoate dehydrogenase (2-methylpropanoyl-transferring) activity; INVOLVED IN: metabolic process; LOCATED IN: mitochondrion; EXPRESSED IN: 22 plant structures; EXPRESSED DURING: 10 growth stages; CONTAINS I…	---	---	nonTF	No
AT4G15000.2		7		7	Ribosomal L27e protein family	---	Ribosomal L27e protein family; FUNCTIONS IN: structural constituent of ribosome; INVOLVED IN: translation; LOCATED IN: ribosome, cytosolic large ribosomal subunit, intracellular; EXPRESSED IN: 22 plant structures; EXPRESSED DURING: 13 growth stages; CONTAINS InterPro DOMAIN/s: Ribosomal protein L27e (InterPro:IPR001141); BEST Arabidopsis thaliana protein match is: Ribosomal L27e protein family (T…	---	---	nonTF	No
AT1G17060.1		7		7	cytochrome p450 72c1	Encodes a protein with similarity to other cytochrome P450's and is a homolog of BAS1. Over expression causes a dwarf phenotype resembling brassinolide resistant mutants. Double mutant analysis of sob7/bas1 loss of function mutants suggests these genes have redundant functions in light responsiveness. SOB7 may function in metabolizing brassinolides. Expressed in leaf, root, stem and silique but e…	cytochrome p450 72c1 (CYP72C1); FUNCTIONS IN: electron carrier activity, monooxygenase activity, iron ion binding, oxygen binding, heme binding; INVOLVED IN: response to light stimulus, brassinosteroid metabolic process, unidimensional cell growth; LOCATED IN: endomembrane system; EXPRESSED IN: 10 plant structures; EXPRESSED DURING: 6 growth stages; CONTAINS InterPro DOMAIN/s: Cytochrome P450 (In…	SOB7	SUPPRESSOR OF PHYB-4 7	nonTF	No
AT1G33790.2		7		7	jacalin lectin family protein	---	jacalin lectin family protein; INVOLVED IN: biological_process unknown; EXPRESSED IN: 7 plant structures; EXPRESSED DURING: F mature embryo stage, petal differentiation and expansion stage, E expanded cotyledon stage, D bilateral stage; CONTAINS InterPro DOMAIN/s: Mannose-binding lectin (InterPro:IPR001229); BEST Arabidopsis thaliana protein match is: Mannose-binding lectin superfamily protein (T…	---	---	nonTF	No
AT2G17520.1		7		7	Endoribonuclease/protein kinase IRE1-like	Encodes a endoribonuclease/protein kinase IRE1-like protein that is predicted to form a type I transmembrane protein structure and contain kinase/endoribonuclease domains at their C-terminal halves. The transcript levels for several ER-stress responsive genes, including six protein disulfide isomerases (PDIs), BiP2, and AtbZIP60 are not affected in ire1-2 null mutants.	IRE1A; CONTAINS InterPro DOMAIN/s: Protein kinase, catalytic domain (InterPro:IPR000719), KEN domain, ribonuclease activator (InterPro:IPR010513), PUG domain (InterPro:IPR006567), Serine/threonine-protein kinase-like domain (InterPro:IPR017442), Protein kinase-like domain (InterPro:IPR011009), Serine/threonine-protein kinase, active site (InterPro:IPR008271); BEST Arabidopsis thaliana protein mat…	IRE1A	---	nonTF	No
AT4G11610.1		7		7	C2 calcium/lipid-binding plant phosphoribosyltransferase family protein	---	C2 calcium/lipid-binding plant phosphoribosyltransferase family protein; CONTAINS InterPro DOMAIN/s: C2 membrane targeting protein (InterPro:IPR018029), C2 calcium/lipid-binding domain, CaLB (InterPro:IPR008973), Phosphoribosyltransferase C-terminal (InterPro:IPR013583), C2 calcium-dependent membrane targeting (InterPro:IPR000008); BEST Arabidopsis thaliana protein match is: Calcium-dependent lip…	---	---	nonTF	No
AT5G57090.1		7		7	Auxin efflux carrier family protein	Encodes an auxin efflux carrier that is similar to bacterial membrane transporters. Root-specific role in the transport of auxin. Acts downstream of CTR1 and ethylene biosynthesis, in the same pathway as EIN2 and AUX1, and independent from EIN3 and EIN5/AIN1 pathway. In the root, the protein localizes apically in epidermal and lateral root cap cells and predominantly basally in cortical cells. Fu…	ETHYLENE INSENSITIVE ROOT 1 (EIR1); CONTAINS InterPro DOMAIN/s: Auxin efflux carrier, subgroup (InterPro:IPR014024), Auxin efflux carrier (InterPro:IPR004776); BEST Arabidopsis thaliana protein match is: Auxin efflux carrier family protein (TAIR:AT2G01420.2); Has 30201 Blast hits to 17322 proteins in 780 species: Archae - 12; Bacteria - 1396; Metazoa - 17338; Fungi - 3422; Plants - 5037; Viruses …	WAV6	WAVY ROOTS 6	nonTF	No
AT1G74280.1		7		7	alpha/beta-Hydrolases superfamily protein	---	alpha/beta-Hydrolases superfamily protein; CONTAINS InterPro DOMAIN/s: Alpha/beta hydrolase fold-1 (InterPro:IPR000073); BEST Arabidopsis thaliana protein match is: alpha/beta-Hydrolases superfamily protein (TAIR:AT1G74290.1); Has 883 Blast hits to 882 proteins in 201 species: Archae - 12; Bacteria - 418; Metazoa - 2; Fungi - 68; Plants - 310; Viruses - 0; Other Eukaryotes - 73 (source: NCBI BLin…	---	---	nonTF	No
AT5G02490.1		6	1	7	Heat shock protein 70 (Hsp 70) family protein	---	Heat shock protein 70 (Hsp 70) family protein; FUNCTIONS IN: protein binding; INVOLVED IN: protein folding, response to cadmium ion, response to heat, response to bacterium; LOCATED IN: cytosol, cell wall, plasma membrane; EXPRESSED IN: 19 plant structures; EXPRESSED DURING: 10 growth stages; CONTAINS InterPro DOMAIN/s: Heat shock protein 70, conserved site (InterPro:IPR018181), Heat shock protei…	Hsp70-2	---	nonTF	No
AT1G30600.1		6	1	7	Subtilase family protein	---	Subtilase family protein; FUNCTIONS IN: identical protein binding, serine-type endopeptidase activity; INVOLVED IN: proteolysis, negative regulation of catalytic activity; LOCATED IN: plant-type cell wall; EXPRESSED IN: 21 plant structures; EXPRESSED DURING: 13 growth stages; CONTAINS InterPro DOMAIN/s: Protease-associated PA (InterPro:IPR003137), Peptidase S8/S53, subtilisin/kexin/sedolisin (Int…	---	---	nonTF	No
AT5G10720.1		6	1	7	histidine kinase 5	member of Histidine Kinase	histidine kinase 5 (HK5); FUNCTIONS IN: protein histidine kinase activity; INVOLVED IN: cytokinin mediated signaling pathway; LOCATED IN: vacuole; EXPRESSED IN: male gametophyte, root; CONTAINS InterPro DOMAIN/s: Signal transduction histidine kinase, homodimeric (InterPro:IPR009082), CheY-like (InterPro:IPR011006), Signal transduction histidine kinase, core (InterPro:IPR005467), Signal transducti…	HK5	histidine kinase 5	nonTF	No
AT3G11830.1		6	1	7	TCP-1/cpn60 chaperonin family protein	---	TCP-1/cpn60 chaperonin family protein; FUNCTIONS IN: unfolded protein binding, ATP binding; INVOLVED IN: response to cadmium ion; LOCATED IN: cellular_component unknown; EXPRESSED IN: 25 plant structures; EXPRESSED DURING: 14 growth stages; CONTAINS InterPro DOMAIN/s: Chaperonin Cpn60/TCP-1 (InterPro:IPR002423), Chaperone, tailless complex polypeptide 1 (InterPro:IPR017998), T-complex protein 1, …	---	---	nonTF	No
AT5G35160.2		5	2	7	Endomembrane protein 70 protein family	---	Endomembrane protein 70 protein family; CONTAINS InterPro DOMAIN/s: Nonaspanin (TM9SF) (InterPro:IPR004240); BEST Arabidopsis thaliana protein match is: Endomembrane protein 70 protein family (TAIR:AT4G12650.1).	---	---	nonTF	No
AT5G04460.3		5	2	7	RING/U-box superfamily protein	---	RING/U-box superfamily protein; FUNCTIONS IN: zinc ion binding; INVOLVED IN: biological_process unknown; LOCATED IN: cellular_component unknown; EXPRESSED IN: 23 plant structures; EXPRESSED DURING: 12 growth stages; CONTAINS InterPro DOMAIN/s: Zinc finger, RING-type (InterPro:IPR001841); BEST Arabidopsis thaliana protein match is: Ring/U-Box superfamily protein (TAIR:AT2G27950.1).	---	---	nonTF	No
AT4G37030.1		5	2	7	---	---	unknown protein; FUNCTIONS IN: molecular_function unknown; INVOLVED IN: biological_process unknown; LOCATED IN: endomembrane system; BEST Arabidopsis thaliana protein match is: unknown protein (TAIR:AT4G12680.1); Has 101 Blast hits to 99 proteins in 12 species: Archae - 0; Bacteria - 0; Metazoa - 0; Fungi - 0; Plants - 101; Viruses - 0; Other Eukaryotes - 0 (source: NCBI BLink).	---	---	nonTF	No
AT3G22360.1		5	2	7	alternative oxidase 1B	encodes an alternative oxidase whose expression is limited to flowers and floral buds.	alternative oxidase 1B (AOX1B); CONTAINS InterPro DOMAIN/s: Alternative oxidase (InterPro:IPR002680); BEST Arabidopsis thaliana protein match is: alternative oxidase 1C (TAIR:AT3G27620.1); Has 1296 Blast hits to 1294 proteins in 245 species: Archae - 0; Bacteria - 111; Metazoa - 12; Fungi - 192; Plants - 375; Viruses - 0; Other Eukaryotes - 606 (source: NCBI BLink).	AOX1B	alternative oxidase 1B	nonTF	No
AT3G57550.1		5	2	7	guanylate kinase	guanylate kinase	guanylate kinase (AGK2); CONTAINS InterPro DOMAIN/s: Guanylate kinase (InterPro:IPR008144), Guanylate kinase/L-type calcium channel (InterPro:IPR008145), Guanylate kinase, conserved site (InterPro:IPR020590), Guanylate kinase, sub-group (InterPro:IPR017665); BEST Arabidopsis thaliana protein match is: guanylate kinase 1 (TAIR:AT2G41880.1); Has 9901 Blast hits to 9873 proteins in 2764 species: Arc…	GK-2	GUANYLATE KINAS 2	nonTF	No
AT2G39870.1		4	3	7	---	---	unknown protein; BEST Arabidopsis thaliana protein match is: unknown protein (TAIR:AT3G55690.1); Has 73 Blast hits to 71 proteins in 14 species: Archae - 0; Bacteria - 0; Metazoa - 2; Fungi - 2; Plants - 69; Viruses - 0; Other Eukaryotes - 0 (source: NCBI BLink).	---	---	nonTF	No
AT1G25320.1		4	3	7	Leucine-rich repeat protein kinase family protein	---	Leucine-rich repeat protein kinase family protein; FUNCTIONS IN: protein serine/threonine kinase activity, kinase activity, ATP binding; INVOLVED IN: transmembrane receptor protein tyrosine kinase signaling pathway, protein amino acid phosphorylation; LOCATED IN: plasma membrane; EXPRESSED IN: 20 plant structures; EXPRESSED DURING: 11 growth stages; CONTAINS InterPro DOMAIN/s: Protein kinase, cat…	---	---	nonTF	No
AT1G08760.1		4	3	7	Plant protein of unknown function (DUF936)	---	Plant protein of unknown function (DUF936); FUNCTIONS IN: molecular_function unknown; INVOLVED IN: biological_process unknown; LOCATED IN: cellular_component unknown; EXPRESSED IN: cultured cell; CONTAINS InterPro DOMAIN/s: Protein of unknown function DUF936, plant (InterPro:IPR010341); BEST Arabidopsis thaliana protein match is: Plant protein of unknown function (DUF936) (TAIR:AT3G14170.1); Has …	---	---	nonTF	No
AT5G02900.1		3	4	7	cytochrome P450, family 96, subfamily A, polypeptide 13	member of CYP96A	cytochrome P450, family 96, subfamily A, polypeptide 13 (CYP96A13); FUNCTIONS IN: electron carrier activity, monooxygenase activity, iron ion binding, oxygen binding, heme binding; INVOLVED IN: oxidation reduction; LOCATED IN: endomembrane system; EXPRESSED IN: sperm cell; CONTAINS InterPro DOMAIN/s: Cytochrome P450 (InterPro:IPR001128), Cytochrome P450, conserved site (InterPro:IPR017972), Cytoc…	CYP96A13	cytochrome P450, family 96, subfamily A, polypeptide 13	nonTF	No
AT3G56370.1		3	4	7	Leucine-rich repeat protein kinase family protein	---	Leucine-rich repeat protein kinase family protein; FUNCTIONS IN: protein serine/threonine kinase activity, kinase activity, ATP binding; INVOLVED IN: transmembrane receptor protein tyrosine kinase signaling pathway, protein amino acid phosphorylation; LOCATED IN: endomembrane system; EXPRESSED IN: 22 plant structures; EXPRESSED DURING: 13 growth stages; CONTAINS InterPro DOMAIN/s: Protein kinase,…	---	---	nonTF	No
AT1G74720.1		3	4	7	C2 calcium/lipid-binding plant phosphoribosyltransferase family protein	Encodes a putative transmembrane protein carrying four C(2) domains, suggesting that QKY may function in membrane trafficking in a Ca(2+)-dependent fashion. Mutant analysis shows that this gene is involved in organ development.	QUIRKY (QKY); FUNCTIONS IN: molecular_function unknown; INVOLVED IN: organ development; LOCATED IN: plasma membrane; EXPRESSED IN: 22 plant structures; EXPRESSED DURING: 13 growth stages; CONTAINS InterPro DOMAIN/s: C2 membrane targeting protein (InterPro:IPR018029), C2 calcium/lipid-binding domain, CaLB (InterPro:IPR008973), Phosphoribosyltransferase C-terminal (InterPro:IPR013583), C2 calcium-d…	QKY	QUIRKY	nonTF	No
AT1G23080.3		3	4	7	Auxin efflux carrier family protein	Encodes a novel component of auxin efflux that is located apically in the basal cell and is involved during embryogenesis in setting up the apical-basal axis in the embryo. It is also involved in pattern specification during root development. In roots, it is expressed at lateral and basal membranes of provascular cells in the meristem and elongation zone, whereas in the columella cells it coincid…	PIN-FORMED 7 (PIN7); FUNCTIONS IN: auxin:hydrogen symporter activity, transporter activity, auxin efflux transmembrane transporter activity; INVOLVED IN: response to cyclopentenone, root development, pattern specification process, auxin polar transport, longitudinal axis specification; LOCATED IN: plasma membrane, membrane; EXPRESSED IN: 24 plant structures; EXPRESSED DURING: 13 growth stages; CO…	PIN7	PIN-FORMED 7	nonTF	No
AT1G78420.1		3	4	7	RING/U-box superfamily protein	---	RING/U-box superfamily protein; FUNCTIONS IN: zinc ion binding; INVOLVED IN: N-terminal protein myristoylation; EXPRESSED IN: 24 plant structures; EXPRESSED DURING: 13 growth stages; CONTAINS InterPro DOMAIN/s: Zinc finger, RING-type (InterPro:IPR001841); BEST Arabidopsis thaliana protein match is: RING/U-box superfamily protein (TAIR:AT1G17145.1); Has 267 Blast hits to 267 proteins in 123 specie…	---	---	nonTF	No
AT5G63760.2		2	5	7	RING/U-box superfamily protein	---	RING/U-box superfamily protein; FUNCTIONS IN: zinc ion binding; LOCATED IN: intracellular; EXPRESSED IN: 22 plant structures; EXPRESSED DURING: 12 growth stages; CONTAINS InterPro DOMAIN/s: Zinc finger, C6HC-type (InterPro:IPR002867), Zinc finger, RING-type (InterPro:IPR001841), Zinc finger, RanBP2-type (InterPro:IPR001876); BEST Arabidopsis thaliana protein match is: RING/U-box superfamily prote…	ATARI15	ARABIDOPSIS ARIADNE 15	nonTF	No
AT1G77670.1		2	5	7	Pyridoxal phosphate (PLP)-dependent transferases superfamily protein	---	Pyridoxal phosphate (PLP)-dependent transferases superfamily protein; FUNCTIONS IN: 1-aminocyclopropane-1-carboxylate synthase activity, transferase activity, transferring nitrogenous groups, pyridoxal phosphate binding, transaminase activity, catalytic activity; INVOLVED IN: asparagine catabolic process, biosynthetic process, glutamate catabolic process to oxaloacetate, aspartate transamidation;…	---	---	nonTF	No
AT2G46080.1		1	6	7	---	---	CONTAINS InterPro DOMAIN/s: Protein BYPASS related (InterPro:IPR008511); BEST Arabidopsis thaliana protein match is: Protein of unknown function (DUF793) (TAIR:AT1G01550.2); Has 153 Blast hits to 139 proteins in 20 species: Archae - 0; Bacteria - 2; Metazoa - 1; Fungi - 0; Plants - 150; Viruses - 0; Other Eukaryotes - 0 (source: NCBI BLink).	---	---	nonTF	No
AT5G12030.1		1	6	7	heat shock protein 17.6A	Encodes a cytosolic small heat shock protein with chaperone activity that is induced by heat and osmotic stress and is also expressed late in seed development.	heat shock protein 17.6A (HSP17.6A); FUNCTIONS IN: unfolded protein binding; INVOLVED IN: protein folding, response to high light intensity, response to hydrogen peroxide, response to heat, hyperosmotic response; LOCATED IN: cytosol; EXPRESSED IN: 10 plant structures; EXPRESSED DURING: M germinated pollen stage, 4 anthesis, C globular stage, petal differentiation and expansion stage; CONTAINS Int…	HSP17.6A	heat shock protein 17.6A	nonTF	No
AT3G61140.1		1	6	7	26S proteasome, regulatory subunit Rpn7;Proteasome component (PCI) domain	Represses photomorphogenesis and induces skotomorphogenesis in the dark. Component of the nuclear-localized COP9 complex. Mutants display striking purple coloration due to anthocyanin accumulation in their cotyledons, first become defective during embryogenesis and exhibit limited seedling development.	FUSCA 6 (FUS6); CONTAINS InterPro DOMAIN/s: Proteasome component (PCI) domain (InterPro:IPR000717), 26S proteasome, regulatory subunit Rpn7 (InterPro:IPR019585); BEST Arabidopsis thaliana protein match is: COP9 signalosome complex-related / CSN complex-related (TAIR:AT3G12850.1); Has 1199 Blast hits to 1198 proteins in 240 species: Archae - 0; Bacteria - 0; Metazoa - 515; Fungi - 231; Plants - 31…	SK31	SHAGGY-LIKE KINASE 31	nonTF	No
AT1G30760.1			7	7	FAD-binding Berberine family protein	---	FAD-binding Berberine family protein; FUNCTIONS IN: electron carrier activity, oxidoreductase activity, FAD binding, catalytic activity; LOCATED IN: endomembrane system; EXPRESSED IN: inflorescence meristem, root, flower, pedicel; EXPRESSED DURING: 4 anthesis, petal differentiation and expansion stage; CONTAINS InterPro DOMAIN/s: FAD-binding, type 2 (InterPro:IPR016166), Berberine/berberine-like …	---	---	nonTF	No
AT3G55200.1			7	7	Cleavage and polyadenylation specificity factor (CPSF) A subunit protein	---	Cleavage and polyadenylation specificity factor (CPSF) A subunit protein; FUNCTIONS IN: nucleic acid binding; INVOLVED IN: biological_process unknown; LOCATED IN: nucleus, chloroplast; EXPRESSED IN: guard cell; CONTAINS InterPro DOMAIN/s: WD40 repeat (InterPro:IPR001680), Cleavage/polyadenylation specificity factor, A subunit, C-terminal (InterPro:IPR004871); BEST Arabidopsis thaliana protein mat…	SAP130a	spliceosome-associated protein 130 a	nonTF	No
AT1G74110.1	6			6	cytochrome P450, family 78, subfamily A, polypeptide 10	member of CYP78A	cytochrome P450, family 78, subfamily A, polypeptide 10 (CYP78A10); FUNCTIONS IN: electron carrier activity, monooxygenase activity, iron ion binding, oxygen binding, heme binding; INVOLVED IN: oxidation reduction; LOCATED IN: cellular_component unknown; CONTAINS InterPro DOMAIN/s: Cytochrome P450 (InterPro:IPR001128), Cytochrome P450, E-class, group I (InterPro:IPR002401), Cytochrome P450, conse…	CYP78A10	cytochrome P450, family 78, subfamily A, polypeptide 10	nonTF	No
AT1G24388.1	6			6	---	---	unknown protein; FUNCTIONS IN: molecular_function unknown; INVOLVED IN: biological_process unknown; LOCATED IN: cellular_component unknown; BEST Arabidopsis thaliana protein match is: unknown protein (TAIR:AT4G17700.1); Has 30201 Blast hits to 17322 proteins in 780 species: Archae - 12; Bacteria - 1396; Metazoa - 17338; Fungi - 3422; Plants - 5037; Viruses - 0; Other Eukaryotes - 2996 (source: NC…	---	---	nonTF	No
AT1G66360.1	6			6	Calcium-dependent lipid-binding (CaLB domain) family protein	---	Calcium-dependent lipid-binding (CaLB domain) family protein; CONTAINS InterPro DOMAIN/s: C2 membrane targeting protein (InterPro:IPR018029), C2 calcium/lipid-binding domain, CaLB (InterPro:IPR008973), C2 calcium-dependent membrane targeting (InterPro:IPR000008); BEST Arabidopsis thaliana protein match is: Calcium-dependent lipid-binding (CaLB domain) family protein (TAIR:AT5G37740.1); Has 3696 B…	---	---	nonTF	No
AT1G80133.1	6			6	---	---	unknown protein; LOCATED IN: endomembrane system; Has 154 Blast hits to 154 proteins in 15 species: Archae - 0; Bacteria - 0; Metazoa - 0; Fungi - 0; Plants - 154; Viruses - 0; Other Eukaryotes - 0 (source: NCBI BLink).	---	---	nonTF	No
AT2G25340.1	6			6	vesicle-associated membrane protein 712	Member of Synaptobrevin-like AtVAMP7C, v-SNARE protein family.	vesicle-associated membrane protein 712 (VAMP712); INVOLVED IN: transport, vesicle-mediated transport; LOCATED IN: vacuolar membrane, membrane; EXPRESSED IN: 10 plant structures; EXPRESSED DURING: LP.04 four leaves visible, 4 anthesis, petal differentiation and expansion stage, LP.08 eight leaves visible; CONTAINS InterPro DOMAIN/s: Longin (InterPro:IPR010908), Longin-like (InterPro:IPR011012), S…	VAMP712	vesicle-associated membrane protein 712	nonTF	No
AT1G52470.1	6			6	alpha/beta-Hydrolases superfamily protein	---	alpha/beta-Hydrolases superfamily protein; BEST Arabidopsis thaliana protein match is: alpha/beta-Hydrolases superfamily protein (TAIR:AT1G52460.1); Has 115 Blast hits to 115 proteins in 18 species: Archae - 0; Bacteria - 0; Metazoa - 5; Fungi - 0; Plants - 108; Viruses - 0; Other Eukaryotes - 2 (source: NCBI BLink).	---	---	nonTF	No
AT1G60090.1	6			6	beta glucosidase 4	---	beta glucosidase 4 (BGLU4); FUNCTIONS IN: cation binding, hydrolase activity, hydrolyzing O-glycosyl compounds, catalytic activity; INVOLVED IN: response to karrikin; LOCATED IN: endomembrane system; EXPRESSED IN: root; CONTAINS InterPro DOMAIN/s: Glycoside hydrolase, family 1 (InterPro:IPR001360), Glycoside hydrolase, family 1, active site (InterPro:IPR018120), Glycoside hydrolase, catalytic cor…	BGLU4	beta glucosidase 4	nonTF	No
AT5G15620.1	6			6	F-box/RNI-like superfamily protein	---	F-box/RNI-like superfamily protein; CONTAINS InterPro DOMAIN/s: F-box domain, cyclin-like (InterPro:IPR001810), F-box domain, Skp2-like (InterPro:IPR022364), FBD-like (InterPro:IPR006566), Leucine-rich repeat 2 (InterPro:IPR013101); BEST Arabidopsis thaliana protein match is: Protein with RNI-like/FBD-like domains (TAIR:AT3G62430.1); Has 958 Blast hits to 933 proteins in 13 species: Archae - 0; B…	---	---	nonTF	No
AT3G28415.1	5	1		6	ABC transporter family protein	---	ABC transporter family protein; FUNCTIONS IN: ATPase activity, coupled to transmembrane movement of substances, nucleoside-triphosphatase activity, ATPase activity, nucleotide binding, ATP binding; INVOLVED IN: transport, transmembrane transport; LOCATED IN: plasma membrane, membrane; EXPRESSED IN: leaf; CONTAINS InterPro DOMAIN/s: ATPase, AAA+ type, core (InterPro:IPR003593), ABC transporter-lik…	ABCB22	ATP-binding cassette B22	nonTF	No
AT1G31400.1	5	1		6	TRAF-like family protein	---	TRAF-like family protein; CONTAINS InterPro DOMAIN/s: TRAF-like (InterPro:IPR008974), MATH (InterPro:IPR002083); BEST Arabidopsis thaliana protein match is: TRAF-like family protein (TAIR:AT1G31390.1); Has 642 Blast hits to 551 proteins in 24 species: Archae - 0; Bacteria - 0; Metazoa - 0; Fungi - 4; Plants - 632; Viruses - 0; Other Eukaryotes - 6 (source: NCBI BLink).	---	---	nonTF	No
AT4G15393.2	1	5		6	cytochrome P450, family 702, subfamily A, polypeptide 5	a member of the cytochrome P450 gene family. molecular function unknown.	cytochrome P450, family 702, subfamily A, polypeptide 5 (CYP702A5); FUNCTIONS IN: electron carrier activity, monooxygenase activity, iron ion binding, heme binding; INVOLVED IN: biological_process unknown; LOCATED IN: endomembrane system; CONTAINS InterPro DOMAIN/s: Cytochrome P450 (InterPro:IPR001128), Cytochrome P450, E-class, group IV (InterPro:IPR002403), Cytochrome P450, conserved site (Inte…	CYP702A5	cytochrome P450, family 702, subfamily A, polypeptide 5	nonTF	No
AT1G07380.1	1	5		6	Neutral/alkaline non-lysosomal ceramidase	---	Neutral/alkaline non-lysosomal ceramidase; FUNCTIONS IN: ceramidase activity; INVOLVED IN: biological_process unknown; LOCATED IN: plasma membrane; EXPRESSED IN: 23 plant structures; EXPRESSED DURING: 13 growth stages; CONTAINS InterPro DOMAIN/s: Neutral/alkaline nonlysosomal ceramidase (InterPro:IPR006823); BEST Arabidopsis thaliana protein match is: Neutral/alkaline non-lysosomal ceramidase (TA…	---	---	nonTF	No
AT1G49110.1	1	5		6	---	---	unknown protein; Has 5 Blast hits to 5 proteins in 2 species: Archae - 0; Bacteria - 0; Metazoa - 0; Fungi - 0; Plants - 5; Viruses - 0; Other Eukaryotes - 0 (source: NCBI BLink).	---	---	nonTF	No
AT1G02816.1		6		6	Protein of unknown function, DUF538	---	Protein of unknown function, DUF538; FUNCTIONS IN: molecular_function unknown; INVOLVED IN: biological_process unknown; LOCATED IN: plasma membrane, vacuole; EXPRESSED IN: 25 plant structures; EXPRESSED DURING: 14 growth stages; CONTAINS InterPro DOMAIN/s: Protein of unknown function DUF538 (InterPro:IPR007493); BEST Arabidopsis thaliana protein match is: Protein of unknown function, DUF538 (TAIR…	---	---	nonTF	No
AT5G40660.1		6		6	ATP12 protein-related	---	ATP12 protein-related; INVOLVED IN: proton-transporting ATP synthase complex assembly; LOCATED IN: cellular_component unknown; EXPRESSED IN: 22 plant structures; EXPRESSED DURING: 13 growth stages; CONTAINS InterPro DOMAIN/s: ATP12, ATPase F1F0-assembly protein (InterPro:IPR011419); Has 1807 Blast hits to 1807 proteins in 277 species: Archae - 0; Bacteria - 0; Metazoa - 736; Fungi - 347; Plants -…	---	---	nonTF	No
AT4G27050.1		6		6	F-box/RNI-like superfamily protein	---	F-box/RNI-like superfamily protein; CONTAINS InterPro DOMAIN/s: F-box domain, cyclin-like (InterPro:IPR001810), F-box domain, Skp2-like (InterPro:IPR022364), FBD-like (InterPro:IPR006566), Leucine-rich repeat 2 (InterPro:IPR013101); BEST Arabidopsis thaliana protein match is: F-box/RNI-like superfamily protein (TAIR:AT2G29930.3); Has 1807 Blast hits to 1807 proteins in 277 species: Archae - 0; Ba…	---	---	nonTF	No
AT5G45290.1		6		6	RING/U-box superfamily protein	---	RING/U-box superfamily protein; FUNCTIONS IN: zinc ion binding; INVOLVED IN: N-terminal protein myristoylation; LOCATED IN: chloroplast; CONTAINS InterPro DOMAIN/s: Zinc finger, RING-type (InterPro:IPR001841), Zinc finger, C3HC4 RING-type (InterPro:IPR018957); BEST Arabidopsis thaliana protein match is: TOXICOS EN LEVADURA 2 (TAIR:AT3G16720.1); Has 30201 Blast hits to 17322 proteins in 780 specie…	---	---	nonTF	No
AT1G48510.2		6		6	Surfeit locus 1 cytochrome c oxidase biogenesis protein	---	Surfeit locus 1 cytochrome c oxidase biogenesis protein; FUNCTIONS IN: molecular_function unknown; INVOLVED IN: biological_process unknown; EXPRESSED IN: root; CONTAINS InterPro DOMAIN/s: Surfeit locus 1 (InterPro:IPR002994); BEST Arabidopsis thaliana protein match is: Surfeit locus 1 cytochrome c oxidase biogenesis protein (TAIR:AT3G17910.1).	---	---	nonTF	No
AT4G11350.1		6		6	Protein of unknown function (DUF604)	---	Protein of unknown function (DUF604); CONTAINS InterPro DOMAIN/s: Protein of unknown function DUF604 (InterPro:IPR006740); BEST Arabidopsis thaliana protein match is: Protein of unknown function (DUF604) (TAIR:AT4G23490.1); Has 568 Blast hits to 557 proteins in 86 species: Archae - 0; Bacteria - 0; Metazoa - 99; Fungi - 181; Plants - 281; Viruses - 0; Other Eukaryotes - 7 (source: NCBI BLink).	---	---	nonTF	No
AT4G08950.1		6		6	Phosphate-responsive 1 family protein	---	EXORDIUM (EXO); FUNCTIONS IN: molecular_function unknown; INVOLVED IN: response to brassinosteroid stimulus; LOCATED IN: cell wall, plant-type cell wall; EXPRESSED IN: 21 plant structures; EXPRESSED DURING: 13 growth stages; CONTAINS InterPro DOMAIN/s: Phosphate-induced protein 1 (InterPro:IPR006766); BEST Arabidopsis thaliana protein match is: Phosphate-responsive 1 family protein (TAIR:AT1G3514…	EXO	EXORDIUM	nonTF	No
AT2G34020.1		6		6	Calcium-binding EF-hand family protein	---	Calcium-binding EF-hand family protein; FUNCTIONS IN: calcium ion binding; INVOLVED IN: biological_process unknown; EXPRESSED IN: root; CONTAINS InterPro DOMAIN/s: EF-Hand 1, calcium-binding site (InterPro:IPR018247), EF-HAND 2 (InterPro:IPR018249), EF-hand-like domain (InterPro:IPR011992), Calcium-binding EF-hand (InterPro:IPR002048); BEST Arabidopsis thaliana protein match is: Calcium-binding E…	---	---	nonTF	No
AT2G30380.1		6		6	Plant protein of unknown function (DUF641)	---	CONTAINS InterPro DOMAIN/s: F-box associated interaction domain (InterPro:IPR017451), Protein of unknown function DUF641, plant (InterPro:IPR006943); BEST Arabidopsis thaliana protein match is: Plant protein of unknown function (DUF641) (TAIR:AT2G45260.1); Has 527 Blast hits to 526 proteins in 34 species: Archae - 0; Bacteria - 0; Metazoa - 3; Fungi - 2; Plants - 518; Viruses - 0; Other Eukaryote…	---	---	nonTF	No
AT4G12080.1		6		6	AT-hook motif nuclear-localized protein 1	---	AT-hook motif nuclear-localized protein 1 (AHL1); FUNCTIONS IN: DNA binding; LOCATED IN: mitochondrion, nucleolus, nucleus, cytoplasm; EXPRESSED IN: 9 plant structures; EXPRESSED DURING: LP.04 four leaves visible, 4 anthesis, petal differentiation and expansion stage; CONTAINS InterPro DOMAIN/s: Protein of unknown function DUF296 (InterPro:IPR005175), AT hook, DNA-binding motif (InterPro:IPR01795…	ATAHL1	---	nonTF	No
AT1G03760.1		5	1	6	Prefoldin chaperone subunit family protein	---	Prefoldin chaperone subunit family protein; FUNCTIONS IN: unfolded protein binding; INVOLVED IN: protein folding; LOCATED IN: prefoldin complex; EXPRESSED IN: pollen tube; CONTAINS InterPro DOMAIN/s: Prefoldin alpha-like (InterPro:IPR004127), Prefoldin (InterPro:IPR009053); Has 429 Blast hits to 422 proteins in 142 species: Archae - 27; Bacteria - 8; Metazoa - 215; Fungi - 17; Plants - 37; Viruse…	---	---	nonTF	No
AT4G24420.1		5	1	6	RNA-binding (RRM/RBD/RNP motifs) family protein	---	RNA-binding (RRM/RBD/RNP motifs) family protein; Has 63 Blast hits to 59 proteins in 12 species: Archae - 0; Bacteria - 0; Metazoa - 14; Fungi - 0; Plants - 47; Viruses - 0; Other Eukaryotes - 2 (source: NCBI BLink).	---	---	nonTF	No
AT3G20630.1		5	1	6	ubiquitin-specific protease 14	Encodes a ubiquitin-specific protease. Identical to TTN6. Loss of function mutations are embryo lethals, having development arrested at the preglobular/globular stage. Also involved in root responses to phosphate deficiency.	ubiquitin-specific protease 14 (UBP14); CONTAINS InterPro DOMAIN/s: Zinc finger, UBP-type (InterPro:IPR001607), Ubiquitin-associated/translation elongation factor EF1B, N-terminal, eukaryote (InterPro:IPR015940), Ubiquitin-associated/translation elongation factor EF1B, N-terminal (InterPro:IPR000449), Peptidase C19, ubiquitin carboxyl-terminal hydrolase 2, conserved site (InterPro:IPR018200), Pep…	UBP14	ubiquitin-specific protease 14	nonTF	No
AT5G60190.1		5	1	6	Cysteine proteinases superfamily protein	Encodes a protein that can cleave residues from the C-terminus of RUB1 to prepare it for conjugation to target proteins.	Cysteine proteinases superfamily protein; FUNCTIONS IN: cysteine-type peptidase activity, NEDD8-specific protease activity; INVOLVED IN: proteolysis; LOCATED IN: cellular_component unknown; EXPRESSED IN: 7 plant structures; EXPRESSED DURING: LP.04 four leaves visible, C globular stage, petal differentiation and expansion stage; CONTAINS InterPro DOMAIN/s: Peptidase C48, SUMO/Sentrin/Ubl1 (InterPr…	---	---	nonTF	No
AT1G79710.1		5	1	6	Major facilitator superfamily protein	---	Major facilitator superfamily protein; CONTAINS InterPro DOMAIN/s: Major facilitator superfamily, general substrate transporter (InterPro:IPR016196), Biopterin transport-related protein BT1 (InterPro:IPR004324); BEST Arabidopsis thaliana protein match is: Major facilitator superfamily protein (TAIR:AT5G25050.1); Has 1010 Blast hits to 995 proteins in 167 species: Archae - 4; Bacteria - 188; Metaz…	---	---	nonTF	No
AT1G07985.1		5	1	6	Expressed protein	---	Expressed protein; FUNCTIONS IN: molecular_function unknown; INVOLVED IN: biological_process unknown; LOCATED IN: chloroplast; Has 35333 Blast hits to 34131 proteins in 2444 species: Archae - 798; Bacteria - 22429; Metazoa - 974; Fungi - 991; Plants - 531; Viruses - 0; Other Eukaryotes - 9610 (source: NCBI BLink).	---	---	nonTF	No
AT5G62190.1		5	1	6	DEAD box RNA helicase (PRH75)	DEAD/DEAH box RNA helicase PRH75	PRH75; FUNCTIONS IN: DEAD/H-box RNA helicase binding, ATP-dependent helicase activity; INVOLVED IN: RNA metabolic process; LOCATED IN: nucleolus, nucleus; EXPRESSED IN: 24 plant structures; EXPRESSED DURING: 13 growth stages; CONTAINS InterPro DOMAIN/s: DNA/RNA helicase, DEAD/DEAH box type, N-terminal (InterPro:IPR011545), RNA helicase, ATP-dependent, DEAD-box, conserved site (InterPro:IPR000629)…	PRH75	---	nonTF	No
AT3G16890.1		5	1	6	pentatricopeptide (PPR) domain protein 40	Encodes a mitochondrial pentatricopeptide repeat (PPR) domain protein, PPR40, which provides a signalling link between mitochondrial electron transport and regulation of stress and hormonal responses. Mutations in PPR40 result in enhanced sensitivity to salt, ABA and oxidative stress, as well as reduced electron transport through Complex III (cytochrome c reductase).	pentatricopeptide (PPR) domain protein 40 (PPR40); CONTAINS InterPro DOMAIN/s: Pentatricopeptide repeat (InterPro:IPR002885); BEST Arabidopsis thaliana protein match is: Tetratricopeptide repeat (TPR)-like superfamily protein (TAIR:AT5G39710.1); Has 55842 Blast hits to 14078 proteins in 304 species: Archae - 4; Bacteria - 51; Metazoa - 561; Fungi - 1019; Plants - 52283; Viruses - 0; Other Eukaryo…	PPR40	pentatricopeptide (PPR) domain protein 40	nonTF	No
AT1G01300.1		5	1	6	Eukaryotic aspartyl protease family protein	---	Eukaryotic aspartyl protease family protein; FUNCTIONS IN: aspartic-type endopeptidase activity; INVOLVED IN: proteolysis, response to karrikin; LOCATED IN: membrane, plant-type cell wall; EXPRESSED IN: 22 plant structures; EXPRESSED DURING: 13 growth stages; CONTAINS InterPro DOMAIN/s: Peptidase aspartic (InterPro:IPR021109), Peptidase aspartic, catalytic (InterPro:IPR009007), Peptidase A1 (Inte…	---	---	nonTF	No
AT4G24290.2		4	2	6	MAC/Perforin domain-containing protein	---	MAC/Perforin domain-containing protein; FUNCTIONS IN: molecular_function unknown; INVOLVED IN: biological_process unknown; LOCATED IN: plasma membrane; EXPRESSED IN: 18 plant structures; EXPRESSED DURING: 9 growth stages; CONTAINS InterPro DOMAIN/s: Membrane attack complex component/perforin (MACPF) domain (InterPro:IPR020864), Membrane attack complex component/perforin (MACPF) domain, metazoa (I…	---	---	nonTF	No
AT2G02040.1		4	2	6	peptide transporter 2	Encodes a di- and tri-peptide transporter that recognizes a variety of different amino acid combinations. Expression of the transcripts for this gene can be detected in the embryo through in situ hybridization. This protein does not have nitrate transporter activity based on oocyte transport assays.	peptide transporter 2 (PTR2); FUNCTIONS IN: dipeptide transporter activity, high affinity oligopeptide transporter activity, tripeptide transporter activity, peptide transporter activity, transporter activity; INVOLVED IN: dipeptide transport, tripeptide transport, peptide transport; LOCATED IN: vacuolar membrane, plasma membrane, vacuole, plant-type vacuole; EXPRESSED IN: 24 plant structures; EX…	PTR2-B	---	nonTF	No
AT5G53060.1		4	2	6	RNA-binding KH domain-containing protein	---	RNA-binding KH domain-containing protein; FUNCTIONS IN: RNA binding, nucleic acid binding; INVOLVED IN: biological_process unknown; LOCATED IN: cellular_component unknown; EXPRESSED IN: 21 plant structures; EXPRESSED DURING: 13 growth stages; CONTAINS InterPro DOMAIN/s: K Homology, type 1, subgroup (InterPro:IPR018111), K Homology (InterPro:IPR004087), K Homology, type 1 (InterPro:IPR004088); BES…	---	---	nonTF	No
AT2G18900.1		3	3	6	Transducin/WD40 repeat-like superfamily protein	---	Transducin/WD40 repeat-like superfamily protein; CONTAINS InterPro DOMAIN/s: WD40 repeat-like-containing domain (InterPro:IPR011046), WD40 repeat 2 (InterPro:IPR019782), WD40-repeat-containing domain (InterPro:IPR017986), WD40 repeat (InterPro:IPR001680), WD40/YVTN repeat-like-containing domain (InterPro:IPR015943), WD40 repeat, subgroup (InterPro:IPR019781); BEST Arabidopsis thaliana protein mat…	---	---	nonTF	No
AT1G54990.1		3	3	6	alpha/beta-Hydrolases superfamily protein	auxin response mutant (AXR4)	AUXIN RESISTANT 4 (AXR4); FUNCTIONS IN: molecular_function unknown; INVOLVED IN: response to auxin stimulus, response to mechanical stimulus, auxin polar transport; LOCATED IN: mitochondrion, endoplasmic reticulum, plasma membrane; EXPRESSED IN: 27 plant structures; EXPRESSED DURING: 13 growth stages; Has 139 Blast hits to 139 proteins in 43 species: Archae - 0; Bacteria - 61; Metazoa - 0; Fungi …	RGR1	REDUCED ROOT GRAVITROPISM 1	nonTF	No
AT5G50230.1		3	3	6	Transducin/WD40 repeat-like superfamily protein	---	Transducin/WD40 repeat-like superfamily protein; CONTAINS InterPro DOMAIN/s: WD40 repeat 2 (InterPro:IPR019782), WD40 repeat, conserved site (InterPro:IPR019775), WD40 repeat (InterPro:IPR001680), Autophagy-related protein 16 (InterPro:IPR013923), G-protein beta WD-40 repeat, region (InterPro:IPR020472), WD40 repeat-like-containing domain (InterPro:IPR011046), WD40-repeat-containing domain (Inter…	---	---	nonTF	No
AT5G50760.1		2	4	6	SAUR-like auxin-responsive protein family	---	SAUR-like auxin-responsive protein family ; CONTAINS InterPro DOMAIN/s: Auxin responsive SAUR protein (InterPro:IPR003676); BEST Arabidopsis thaliana protein match is: SAUR-like auxin-responsive protein family (TAIR:AT3G43120.1); Has 1807 Blast hits to 1807 proteins in 277 species: Archae - 0; Bacteria - 0; Metazoa - 736; Fungi - 347; Plants - 385; Viruses - 0; Other Eukaryotes - 339 (source: NCB…	---	---	nonTF	No
AT1G36990.1		1	5	6	---	---	unknown protein; LOCATED IN: chloroplast; EXPRESSED IN: 24 plant structures; EXPRESSED DURING: 14 growth stages; BEST Arabidopsis thaliana protein match is: unknown protein (TAIR:AT4G08510.1); Has 5029 Blast hits to 1779 proteins in 339 species: Archae - 2; Bacteria - 1372; Metazoa - 990; Fungi - 933; Plants - 111; Viruses - 28; Other Eukaryotes - 1593 (source: NCBI BLink).	---	---	nonTF	No
AT5G49690.1			6	6	UDP-Glycosyltransferase superfamily protein	---	UDP-Glycosyltransferase superfamily protein; FUNCTIONS IN: transferase activity, transferring glycosyl groups; INVOLVED IN: metabolic process; CONTAINS InterPro DOMAIN/s: UDP-glucuronosyl/UDP-glucosyltransferase (InterPro:IPR002213); BEST Arabidopsis thaliana protein match is: UDP-Glycosyltransferase superfamily protein (TAIR:AT5G65550.1); Has 1807 Blast hits to 1807 proteins in 277 species: Arch…	---	---	nonTF	No
AT1G71230.1			6	6	COP9-signalosome 5B	Encodes a subunit of the COP9 complex, similar to JAB1, a specific mammalian coactivator of AP-1 transcription. Involved in protein deneddylation. Double mutants with CSN5A are constitutively photomorphogenic (de-etiolated) and have abnormal auxin responses.	COP9-signalosome 5B (CSN5B); CONTAINS InterPro DOMAIN/s: Mov34/MPN/PAD-1 (InterPro:IPR000555); BEST Arabidopsis thaliana protein match is: COP9 signalosome 5A (TAIR:AT1G22920.1); Has 1278 Blast hits to 1275 proteins in 253 species: Archae - 0; Bacteria - 6; Metazoa - 459; Fungi - 394; Plants - 243; Viruses - 0; Other Eukaryotes - 176 (source: NCBI BLink).	CSN5B	COP9-signalosome 5B	nonTF	No
AT3G62770.1			6	6	Transducin/WD40 repeat-like superfamily protein	Required for autophagosome formation during nutrient deprivation and senescence.	AtATG18a; FUNCTIONS IN: molecular_function unknown; INVOLVED IN: autophagy, leaf senescence, response to starvation; LOCATED IN: chloroplast; EXPRESSED IN: 23 plant structures; EXPRESSED DURING: 15 growth stages; CONTAINS InterPro DOMAIN/s: WD40 repeat-like-containing domain (InterPro:IPR011046), WD40 repeat (InterPro:IPR001680), WD40/YVTN repeat-like-containing domain (InterPro:IPR015943), WD40 …	ATG18a	autophagy 18a	nonTF	No
AT2G02990.1			6	6	ribonuclease 1	member of the ribonuclease T2 family, responds to inorganic phosphate starvation, and inhibits production of anthocyanin. Also involved in wound-induced signaling independent of jasmonic acid.	ribonuclease 1 (RNS1); FUNCTIONS IN: ribonuclease activity, endoribonuclease activity; INVOLVED IN: cellular response to phosphate starvation, aging, response to wounding, anthocyanin biosynthetic process; LOCATED IN: extracellular region, cell wall, plasma membrane; EXPRESSED IN: 9 plant structures; EXPRESSED DURING: 4 anthesis, C globular stage, petal differentiation and expansion stage; CONTAI…	RNS1	ribonuclease 1	nonTF	No
AT5G35430.1			6	6	Tetratricopeptide repeat (TPR)-like superfamily protein	---	Tetratricopeptide repeat (TPR)-like superfamily protein; FUNCTIONS IN: binding; INVOLVED IN: biological_process unknown; LOCATED IN: cellular_component unknown; EXPRESSED IN: 25 plant structures; EXPRESSED DURING: 13 growth stages; CONTAINS InterPro DOMAIN/s: Tetratricopeptide-like helical (InterPro:IPR011990), Tetratricopeptide repeat-containing (InterPro:IPR013026), Tetratricopeptide repeat (In…	---	---	nonTF	No
AT1G80620.1			6	6	S15/NS1, RNA-binding protein	---	S15/NS1, RNA-binding protein; FUNCTIONS IN: structural constituent of ribosome; INVOLVED IN: translation; LOCATED IN: small ribosomal subunit, ribosome, intracellular, chloroplast; EXPRESSED IN: 22 plant structures; EXPRESSED DURING: 13 growth stages; CONTAINS InterPro DOMAIN/s: Ribosomal protein S15 (InterPro:IPR000589), Ribosomal protein S15, bacterial-type (InterPro:IPR005290), S15/NS1, RNA-bi…	---	---	nonTF	No
AT1G71840.1			6	6	transducin family protein / WD-40 repeat family protein	---	transducin family protein / WD-40 repeat family protein; CONTAINS InterPro DOMAIN/s: WD40 repeat 2 (InterPro:IPR019782), WD40 repeat, conserved site (InterPro:IPR019775), WD40 repeat (InterPro:IPR001680), WD40-repeat-containing domain (InterPro:IPR017986), WD40/YVTN repeat-like-containing domain (InterPro:IPR015943), Quinoprotein amine dehydrogenase, beta chain-like (InterPro:IPR011044), WD40 rep…	---	---	nonTF	No
AT2G26310.1			6	6	Chalcone-flavanone isomerase family protein	---	Chalcone-flavanone isomerase family protein; FUNCTIONS IN: intramolecular lyase activity; INVOLVED IN: cellular amino acid derivative biosynthetic process; LOCATED IN: cellular_component unknown; CONTAINS InterPro DOMAIN/s: Chalcone isomerase, subgroup (InterPro:IPR003466), Chalcone isomerase (InterPro:IPR016087); BEST Arabidopsis thaliana protein match is: Chalcone-flavanone isomerase family pro…	---	---	nonTF	No
AT3G54610.1			6	6	histone acetyltransferase of the GNAT family 1	Encodes a histone acetyltransferase that is plays a role in the determination of the embryonic root-shoot axis. It is also required to regulate the floral meristem activity by modulating the extent of expression of WUS and AG. In other eukaryotes, this protein is recruited to specific promoters by DNA binding transcription factors and is thought to promote transcription by acetylating the N-termi…	histone acetyltransferase of the GNAT family 1 (HAG1); FUNCTIONS IN: histone acetyltransferase activity, DNA binding, H3 histone acetyltransferase activity; INVOLVED IN: flower development, histone acetylation, response to light stimulus, positive regulation of transcription, root morphogenesis; LOCATED IN: histone acetyltransferase complex, nucleus; EXPRESSED IN: 9 plant structures; EXPRESSED DU…	HAT1	HISTONE ACETYLTRANSFERASE 1	nonTF	No
AT2G32120.2			6	6	heat-shock protein 70T-2	---	heat-shock protein 70T-2 (HSP70T-2); FUNCTIONS IN: ATP binding; INVOLVED IN: protein folding, response to high light intensity, response to hydrogen peroxide, response to heat; LOCATED IN: cellular_component unknown; EXPRESSED IN: 23 plant structures; EXPRESSED DURING: 12 growth stages; CONTAINS InterPro DOMAIN/s: Heat shock protein 70, conserved site (InterPro:IPR018181), Heat shock protein Hsp7…	HSP70T-2	heat-shock protein 70T-2	nonTF	No
AT2G29460.1			6	6	glutathione S-transferase tau 4	Encodes glutathione transferase belonging to the tau class of GSTs. Naming convention according to Wagner et al. (2002).	glutathione S-transferase tau 4 (GSTU4); CONTAINS InterPro DOMAIN/s: Thioredoxin fold (InterPro:IPR012335), Glutathione S-transferase, C-terminal (InterPro:IPR004046), Glutathione S-transferase, C-terminal-like (InterPro:IPR010987), Glutathione S-transferase/chloride channel, C-terminal (InterPro:IPR017933), Glutathione S-transferase, N-terminal (InterPro:IPR004045), Thioredoxin-like fold (InterP…	GSTU4	glutathione S-transferase tau 4	nonTF	No
AT4G30890.2			6	6	ubiquitin-specific protease 24	Encodes a ubiquitin-specific protease.	ubiquitin-specific protease 24 (UBP24); FUNCTIONS IN: ubiquitin-specific protease activity, ubiquitin thiolesterase activity; INVOLVED IN: ubiquitin-dependent protein catabolic process; LOCATED IN: nucleus; EXPRESSED IN: 25 plant structures; EXPRESSED DURING: 14 growth stages; CONTAINS InterPro DOMAIN/s: Peptidase C19, ubiquitin carboxyl-terminal hydrolase 2, conserved site (InterPro:IPR018200), …	UBP24	ubiquitin-specific protease 24	nonTF	No
AT3G58030.1			6	6	RING/U-box superfamily protein	---	RING/U-box superfamily protein; FUNCTIONS IN: zinc ion binding; CONTAINS InterPro DOMAIN/s: Zinc finger, RING-type, conserved site (InterPro:IPR017907), Zinc finger, RING-type (InterPro:IPR001841), Zinc finger, C3HC4 RING-type (InterPro:IPR018957); BEST Arabidopsis thaliana protein match is: RING/U-box superfamily protein (TAIR:AT2G42030.1); Has 4227 Blast hits to 4219 proteins in 268 species: Ar…	---	---	nonTF	No
AT3G57950.1			6	6	---	---	unknown protein; FUNCTIONS IN: molecular_function unknown; INVOLVED IN: biological_process unknown; LOCATED IN: chloroplast; EXPRESSED IN: 9 plant structures; EXPRESSED DURING: 4 anthesis, C globular stage, petal differentiation and expansion stage; BEST Arabidopsis thaliana protein match is: unknown protein (TAIR:AT2G42180.1); Has 81 Blast hits to 81 proteins in 11 species: Archae - 0; Bacteria …	---	---	nonTF	No
AT1G07590.1			6	6	Tetratricopeptide repeat (TPR)-like superfamily protein	---	Tetratricopeptide repeat (TPR)-like superfamily protein; INVOLVED IN: response to cadmium ion; LOCATED IN: mitochondrion; EXPRESSED IN: 12 plant structures; EXPRESSED DURING: 4 anthesis, F mature embryo stage, petal differentiation and expansion stage, E expanded cotyledon stage, D bilateral stage; CONTAINS InterPro DOMAIN/s: Pentatricopeptide repeat (InterPro:IPR002885); BEST Arabidopsis thalian…	---	---	nonTF	No
AT3G09380.1	5			5	Protein of unknown function (DUF59)	---	Protein of unknown function (DUF59); CONTAINS InterPro DOMAIN/s: Protein of unknown function DUF59 (InterPro:IPR002744); BEST Arabidopsis thaliana protein match is: Protein of unknown function (DUF59) (TAIR:AT1G68310.2); Has 556 Blast hits to 556 proteins in 216 species: Archae - 0; Bacteria - 0; Metazoa - 242; Fungi - 137; Plants - 85; Viruses - 0; Other Eukaryotes - 92 (source: NCBI BLink).	---	---	nonTF	No
AT5G15360.1	5			5	---	---	unknown protein; Has 4 Blast hits to 4 proteins in 2 species: Archae - 0; Bacteria - 0; Metazoa - 0; Fungi - 0; Plants - 4; Viruses - 0; Other Eukaryotes - 0 (source: NCBI BLink).	---	---	nonTF	No
AT5G40420.1	5			5	oleosin 2	Encodes oleosin2, a protein found in oil bodies, involved in seed lipid accumulation. Suppression of OLEO1 (and OLEO2) resulted in an aberrant phenotype of embryo cells that contain unusually large oilbodies that are not normally observed in seeds. Changes in the size of oilbodies caused disruption of storage organelles, altering accumulation of lipids and proteins and causing delay in germinatio…	oleosin 2 (OLEO2); CONTAINS InterPro DOMAIN/s: Oleosin (InterPro:IPR000136); BEST Arabidopsis thaliana protein match is: Oleosin family protein (TAIR:AT3G01570.1); Has 520 Blast hits to 520 proteins in 52 species: Archae - 0; Bacteria - 0; Metazoa - 0; Fungi - 0; Plants - 520; Viruses - 0; Other Eukaryotes - 0 (source: NCBI BLink).	OLEO2	oleosin 2	nonTF	No
AT4G26460.1	5			5	S-adenosyl-L-methionine-dependent methyltransferases superfamily protein	---	S-adenosyl-L-methionine-dependent methyltransferases superfamily protein; FUNCTIONS IN: methyltransferase activity; INVOLVED IN: biological_process unknown; LOCATED IN: cellular_component unknown; EXPRESSED IN: sperm cell; CONTAINS InterPro DOMAIN/s: SAM dependent carboxyl methyltransferase (InterPro:IPR005299); BEST Arabidopsis thaliana protein match is: S-adenosyl-L-methionine-dependent methylt…	---	---	nonTF	No
AT1G27461.1	5			5	---	---	unknown protein; Has 30201 Blast hits to 17322 proteins in 780 species: Archae - 12; Bacteria - 1396; Metazoa - 17338; Fungi - 3422; Plants - 5037; Viruses - 0; Other Eukaryotes - 2996 (source: NCBI BLink).	---	---	nonTF	No
AT2G41280.1	5			5	late embryogenesis abundant protein (M10) / LEA protein M10	Encodes a hydrophilic protein similar to Late Embryogenesis Activated (LEA) proteins expressed during embryogenesis, which are thought to be involved in the acquisition of dessication tolerance.	M10; FUNCTIONS IN: molecular_function unknown; INVOLVED IN: N-terminal protein myristoylation, seed dormancy; LOCATED IN: extracellular region; BEST Arabidopsis thaliana protein match is: glycine-rich protein / late embryogenesis abundant protein (M17) (TAIR:AT2G41260.1); Has 28 Blast hits to 18 proteins in 3 species: Archae - 0; Bacteria - 0; Metazoa - 0; Fungi - 0; Plants - 28; Viruses - 0; Oth…	M10	---	nonTF	No
AT5G07550.1	5			5	glycine-rich protein 19	member of Oleosin-like protein family	glycine-rich protein 19 (GRP19); CONTAINS InterPro DOMAIN/s: Oleosin (InterPro:IPR000136); BEST Arabidopsis thaliana protein match is: glycine rich protein 17 (TAIR:AT5G07530.2); Has 1807 Blast hits to 1807 proteins in 277 species: Archae - 0; Bacteria - 0; Metazoa - 736; Fungi - 347; Plants - 385; Viruses - 0; Other Eukaryotes - 339 (source: NCBI BLink).	GRP19	glycine-rich protein 19	nonTF	No
AT1G14755.1	5			5	S locus-related glycoprotein 1 (SLR1) binding pollen coat protein family	Encodes a defensin-like (DEFL) family protein.	S locus-related glycoprotein 1 (SLR1) binding pollen coat protein family; LOCATED IN: endomembrane system; CONTAINS InterPro DOMAIN/s: S locus-related glycoprotein 1 binding pollen coat (InterPro:IPR010851); Has 35333 Blast hits to 34131 proteins in 2444 species: Archae - 798; Bacteria - 22429; Metazoa - 974; Fungi - 991; Plants - 531; Viruses - 0; Other Eukaryotes - 9610 (source: NCBI BLink).	---	---	nonTF	No
AT1G22100.1	5			5	Inositol-pentakisphosphate 2-kinase family protein	---	Inositol-pentakisphosphate 2-kinase family protein; FUNCTIONS IN: inositol pentakisphosphate 2-kinase activity, ATP binding; INVOLVED IN: biological_process unknown; LOCATED IN: cellular_component unknown; CONTAINS InterPro DOMAIN/s: Inositol-pentakisphosphate 2-kinase, metazoa (InterPro:IPR018009), Inositol-pentakisphosphate 2-kinase (InterPro:IPR009286); BEST Arabidopsis thaliana protein match …	---	---	nonTF	No
AT3G12960.1	5			5	---	---	unknown protein; Has 44 Blast hits to 44 proteins in 14 species: Archae - 0; Bacteria - 0; Metazoa - 0; Fungi - 0; Plants - 44; Viruses - 0; Other Eukaryotes - 0 (source: NCBI BLink).	---	---	nonTF	No
AT4G02300.1	5			5	Plant invertase/pectin methylesterase inhibitor superfamily	---	Plant invertase/pectin methylesterase inhibitor superfamily; FUNCTIONS IN: enzyme inhibitor activity, pectinesterase activity; INVOLVED IN: cell wall modification; LOCATED IN: endomembrane system, cell wall, plant-type cell wall; EXPRESSED IN: flower, cultured cell; CONTAINS InterPro DOMAIN/s: Pectinesterase, active site (InterPro:IPR018040), Pectin lyase fold/virulence factor (InterPro:IPR011050…	---	---	nonTF	No
AT3G46900.1	5			5	copper transporter 2	encodes a member of copper transporter family and functionally complements a high affinity copper transporter mutant in yeast	copper transporter 2 (COPT2); FUNCTIONS IN: copper ion transmembrane transporter activity, high affinity copper ion transmembrane transporter activity; INVOLVED IN: copper ion transport, high-affinity copper ion transport; LOCATED IN: anchored to plasma membrane; EXPRESSED IN: 13 plant structures; EXPRESSED DURING: 8 growth stages; CONTAINS InterPro DOMAIN/s: Ctr copper transporter (InterPro:IPR0…	COPT2	copper transporter 2	nonTF	No
AT1G48700.1	5			5	2-oxoglutarate (2OG) and Fe(II)-dependent oxygenase superfamily protein	---	2-oxoglutarate (2OG) and Fe(II)-dependent oxygenase superfamily protein; FUNCTIONS IN: oxidoreductase activity, acting on paired donors, with incorporation or reduction of molecular oxygen, L-ascorbic acid binding, iron ion binding; INVOLVED IN: oxidation reduction; LOCATED IN: cellular_component unknown; CONTAINS InterPro DOMAIN/s: Prolyl 4-hydroxylase, alpha subunit (InterPro:IPR006620); BEST A…	---	---	nonTF	No
AT3G48300.1	5			5	cytochrome P450, family 71, subfamily A, polypeptide 23	putative cytochrome P450	cytochrome P450, family 71, subfamily A, polypeptide 23 (CYP71A23); FUNCTIONS IN: electron carrier activity, monooxygenase activity, iron ion binding, oxygen binding, heme binding; INVOLVED IN: oxidation reduction; LOCATED IN: cellular_component unknown; CONTAINS InterPro DOMAIN/s: Cytochrome P450 (InterPro:IPR001128), Cytochrome P450, E-class, group I (InterPro:IPR002401), Cytochrome P450, conse…	CYP71A23	cytochrome P450, family 71, subfamily A, polypeptide 23	nonTF	No
AT1G65880.1	5			5	benzoyloxyglucosinolate 1	Encodes a benzoate-CoA ligase. Involved in the biosynthesis of benzoyloxyglucosinolate in Arabidopsis seeds.	benzoyloxyglucosinolate 1 (BZO1); CONTAINS InterPro DOMAIN/s: AMP-dependent synthetase/ligase (InterPro:IPR000873); BEST Arabidopsis thaliana protein match is: acyl activating enzyme 12 (TAIR:AT1G65890.1); Has 76758 Blast hits to 70084 proteins in 3572 species: Archae - 1128; Bacteria - 49908; Metazoa - 3256; Fungi - 3775; Plants - 2105; Viruses - 1; Other Eukaryotes - 16585 (source: NCBI BLink).	BZO1	benzoyloxyglucosinolate 1	nonTF	No
AT1G01305.1	5			5	---	---	unknown protein; FUNCTIONS IN: molecular_function unknown; INVOLVED IN: biological_process unknown; LOCATED IN: endomembrane system; Has 30201 Blast hits to 17322 proteins in 780 species: Archae - 12; Bacteria - 1396; Metazoa - 17338; Fungi - 3422; Plants - 5037; Viruses - 0; Other Eukaryotes - 2996 (source: NCBI BLink).	---	---	nonTF	No
AT3G58060.1	5			5	Cation efflux family protein	---	Cation efflux family protein; FUNCTIONS IN: cation transmembrane transporter activity, efflux transmembrane transporter activity; INVOLVED IN: cation transport, transmembrane transport; LOCATED IN: membrane; EXPRESSED IN: 6 plant structures; EXPRESSED DURING: 4 anthesis, petal differentiation and expansion stage; CONTAINS InterPro DOMAIN/s: Cation efflux protein (InterPro:IPR002524); BEST Arabido…	---	---	nonTF	No
AT5G52690.1	4	1		5	Copper transport protein family	---	Copper transport protein family; FUNCTIONS IN: metal ion binding; INVOLVED IN: metal ion transport; LOCATED IN: cellular_component unknown; CONTAINS InterPro DOMAIN/s: Heavy metal transport/detoxification protein (InterPro:IPR006121); BEST Arabidopsis thaliana protein match is: Copper transport protein family (TAIR:AT5G52680.1); Has 1807 Blast hits to 1807 proteins in 277 species: Archae - 0; Bac…	---	---	nonTF	No
AT1G51020.1	3	2		5	---	---	unknown protein; BEST Arabidopsis thaliana protein match is: unknown protein (TAIR:AT1G51010.1).	---	---	nonTF	No
AT1G23160.1	2	3		5	Auxin-responsive GH3 family protein	---	Auxin-responsive GH3 family protein; CONTAINS InterPro DOMAIN/s: GH3 auxin-responsive promoter (InterPro:IPR004993); BEST Arabidopsis thaliana protein match is: Auxin-responsive GH3 family protein (TAIR:AT5G13320.1); Has 1394 Blast hits to 1308 proteins in 220 species: Archae - 0; Bacteria - 431; Metazoa - 54; Fungi - 2; Plants - 672; Viruses - 0; Other Eukaryotes - 235 (source: NCBI BLink).	---	---	nonTF	No
AT3G22860.1	2	2	1	5	eukaryotic translation initiation factor 3 subunit C2	member of eIF3c - eukaryotic initiation factor 3c	eukaryotic translation initiation factor 3 subunit C2 (TIF3C2); FUNCTIONS IN: translation initiation factor activity; INVOLVED IN: translational initiation; LOCATED IN: eukaryotic translation initiation factor 3 complex; EXPRESSED IN: sperm cell, sepal, flower; EXPRESSED DURING: petal differentiation and expansion stage; CONTAINS InterPro DOMAIN/s: Winged helix-turn-helix transcription repressor …	TIF3C2	eukaryotic translation initiation factor 3 subunit C2	nonTF	No
AT2G04025.1	1	4		5	---	Encodes a root meristem growth factor (RGF). Belongs to a family of functionally redundant homologous peptides that are secreted, tyrosine-sulfated, and expressed mainly in the stem cell area and the innermost layer of central columella cells. RGFs are required for maintenance of the root stem cell niche and transit amplifying cell proliferation. Members of this family include: At5g60810 (RGF1), …	root meristem growth factor 3 (RGF3); FUNCTIONS IN: molecular_function unknown; INVOLVED IN: regulation of root meristem growth, positive regulation of gene expression; LOCATED IN: endomembrane system; EXPRESSED IN: stem, root, carpel; EXPRESSED DURING: 4 anthesis; BEST Arabidopsis thaliana protein match is: unknown protein (TAIR:AT1G13620.1); Has 35333 Blast hits to 34131 proteins in 2444 specie…	RGF3	root meristem growth factor 3	nonTF	No
AT3G04080.1	1	4		5	apyrase 1	Encodes an enzyme with ATPase and ADPase activity (an apyrase) that when mutated in combination with ATAPY2 causes a complete inhibition of pollen germination.	apyrase 1 (APY1); CONTAINS InterPro DOMAIN/s: Nucleoside phosphatase GDA1/CD39 (InterPro:IPR000407); BEST Arabidopsis thaliana protein match is: apyrase 2 (TAIR:AT5G18280.1); Has 1435 Blast hits to 1431 proteins in 229 species: Archae - 0; Bacteria - 35; Metazoa - 605; Fungi - 313; Plants - 348; Viruses - 0; Other Eukaryotes - 134 (source: NCBI BLink).	ATAPY1	apyrase 1	nonTF	No
AT3G02420.1	1	2	2	5	---	---	unknown protein; FUNCTIONS IN: molecular_function unknown; INVOLVED IN: biological_process unknown; LOCATED IN: membrane; EXPRESSED IN: 25 plant structures; EXPRESSED DURING: 15 growth stages; CONTAINS InterPro DOMAIN/s: Uncharacterised protein family UPF0121 (InterPro:IPR005344); Has 72 Blast hits to 71 proteins in 25 species: Archae - 0; Bacteria - 0; Metazoa - 2; Fungi - 2; Plants - 60; Viruse…	---	---	nonTF	No
AT5G40030.1		5		5	Protein kinase superfamily protein	---	Protein kinase superfamily protein; FUNCTIONS IN: kinase activity; INVOLVED IN: protein amino acid phosphorylation; LOCATED IN: chloroplast; EXPRESSED IN: shoot apex, embryo, root, flower, seed; EXPRESSED DURING: F mature embryo stage, petal differentiation and expansion stage, E expanded cotyledon stage, D bilateral stage; CONTAINS InterPro DOMAIN/s: Protein kinase, catalytic domain (InterPro:IP…	---	---	nonTF	No
AT3G05940.1		5		5	Protein of unknown function (DUF300)	---	Protein of unknown function (DUF300); INVOLVED IN: biological_process unknown; LOCATED IN: endomembrane system; EXPRESSED IN: 22 plant structures; EXPRESSED DURING: 13 growth stages; CONTAINS InterPro DOMAIN/s: Protein of unknown function DUF300 (InterPro:IPR005178); BEST Arabidopsis thaliana protein match is: Protein of unknown function (DUF300) (TAIR:AT5G26740.3); Has 926 Blast hits to 920 prot…	---	---	nonTF	No
AT5G42290.1		5		5	transcription activator-related	---	transcription activator-related; Has 1807 Blast hits to 1807 proteins in 277 species: Archae - 0; Bacteria - 0; Metazoa - 736; Fungi - 347; Plants - 385; Viruses - 0; Other Eukaryotes - 339 (source: NCBI BLink).	---	---	nonTF	No
AT4G15910.1		5		5	drought-induced 21	encodes a gene whose transcript level in root and leaves increases to progressive drought stress. The transcript level is also affected by changes of endogenous or exogenous abscisic acid level. It appears to be a member of plant-specific gene family that includes late embryo-abundant and zinc- IAA-induced proteins in other plants.	drought-induced 21 (DI21); CONTAINS InterPro DOMAIN/s: Late embryogenesis abundant protein, group 3 (InterPro:IPR004926); BEST Arabidopsis thaliana protein match is: Late embryogenesis abundant 3 (LEA3) family protein (TAIR:AT1G02820.1); Has 120 Blast hits to 120 proteins in 31 species: Archae - 0; Bacteria - 0; Metazoa - 0; Fungi - 0; Plants - 120; Viruses - 0; Other Eukaryotes - 0 (source: NCBI…	DI21	drought-induced 21	nonTF	No
AT1G23070.1		5		5	Protein of unknown function (DUF300)	---	Protein of unknown function (DUF300); CONTAINS InterPro DOMAIN/s: Protein of unknown function DUF300 (InterPro:IPR005178); BEST Arabidopsis thaliana protein match is: Protein of unknown function (DUF300) (TAIR:AT4G38360.2); Has 840 Blast hits to 837 proteins in 189 species: Archae - 0; Bacteria - 0; Metazoa - 286; Fungi - 190; Plants - 245; Viruses - 0; Other Eukaryotes - 119 (source: NCBI BLink).	---	---	nonTF	No
AT4G37910.1		5		5	mitochondrial heat shock protein 70-1	---	mitochondrial heat shock protein 70-1 (mtHsc70-1); FUNCTIONS IN: zinc ion binding, ATP binding; INVOLVED IN: protein folding, response to cadmium ion, response to salt stress; LOCATED IN: mitochondrion, cell wall, plasma membrane, mitochondrial matrix; EXPRESSED IN: 26 plant structures; EXPRESSED DURING: 15 growth stages; CONTAINS InterPro DOMAIN/s: Heat shock protein 70, conserved site (InterPro…	mtHsc70-1	mitochondrial heat shock protein 70-1	nonTF	No
AT5G26731.1		5		5	---	---	unknown protein; Has 30201 Blast hits to 17322 proteins in 780 species: Archae - 12; Bacteria - 1396; Metazoa - 17338; Fungi - 3422; Plants - 5037; Viruses - 0; Other Eukaryotes - 2996 (source: NCBI BLink).	---	---	nonTF	No
AT4G03965.1		5		5	RING/U-box superfamily protein	---	RING/U-box superfamily protein; FUNCTIONS IN: zinc ion binding; INVOLVED IN: biological_process unknown; LOCATED IN: cellular_component unknown; CONTAINS InterPro DOMAIN/s: Zinc finger, RING-type (InterPro:IPR001841), Zinc finger, C3HC4 RING-type (InterPro:IPR018957); BEST Arabidopsis thaliana protein match is: RING/U-box superfamily protein (TAIR:AT4G22250.1); Has 1224 Blast hits to 1224 protein…	---	---	nonTF	No
AT3G19100.1		5		5	Protein kinase superfamily protein	---	Protein kinase superfamily protein; FUNCTIONS IN: in 6 functions; INVOLVED IN: protein amino acid phosphorylation, N-terminal protein myristoylation; LOCATED IN: plasma membrane; EXPRESSED IN: 22 plant structures; EXPRESSED DURING: 13 growth stages; CONTAINS InterPro DOMAIN/s: Protein kinase, ATP binding site (InterPro:IPR017441), Protein kinase, catalytic domain (InterPro:IPR000719), Serine/thre…	---	---	nonTF	No
AT1G04870.2		5		5	protein arginine methyltransferase 10	Encodes a type I protein arginine methyltransferase based on the At1g04870.2 gene model. PRMT10 can catalyze the asymmetric dimethylation of arginine 3 on histone 4 and can also methylate myelin basic protein in vitro. Mutants lacking PRMT10 flower late due to defects in the autonomous pathway and they have elevated levels of FLC transcripts.	protein arginine methyltransferase 10 (PRMT10); FUNCTIONS IN: histone-arginine N-methyltransferase activity, methyltransferase activity, protein-arginine omega-N asymmetric methyltransferase activity, [myelin basic protein]-arginine N-methyltransferase activity, protein-arginine omega-N monomethyltransferase activity; INVOLVED IN: vegetative to reproductive phase transition of meristem, peptidyl-…	PRMT10	protein arginine methyltransferase 10	nonTF	No
AT2G30050.1		5		5	transducin family protein / WD-40 repeat family protein	---	transducin family protein / WD-40 repeat family protein; FUNCTIONS IN: nucleotide binding; INVOLVED IN: membrane budding; LOCATED IN: nucleolus, heterotrimeric G-protein complex; EXPRESSED IN: 25 plant structures; EXPRESSED DURING: 15 growth stages; CONTAINS InterPro DOMAIN/s: WD40 repeat 2 (InterPro:IPR019782), WD40 repeat-like-containing domain (InterPro:IPR011046), WD40-repeat-containing domai…	---	---	nonTF	No
AT5G62440.1		5		5	Protein of unknown function (DUF3223)	Encodes a protein DOMINO1 that belongs to a plant-specific gene family sharing a common motif present in the tomato DEFECTIVE CHLOROPLASTS AND LEAVES (LeDCL) protein. DOMINO1 is located in the nucleus. Arabidopsis embryos carrying the domino1 mutation grow slowly in comparison with wild type embryos and reach only the globular stage at desiccation. The primary defect of the mutation at the cellul…	FUNCTIONS IN: molecular_function unknown; INVOLVED IN: nucleologenesis, regulation of cell division, embryo development; LOCATED IN: nucleus; EXPRESSED IN: 24 plant structures; EXPRESSED DURING: 14 growth stages; CONTAINS InterPro DOMAIN/s: Protein of unknown function DUF3223 (InterPro:IPR021602); Has 1122 Blast hits to 800 proteins in 144 species: Archae - 2; Bacteria - 150; Metazoa - 333; Fungi…	---	---	nonTF	No
AT3G48670.1		5		5	XH/XS domain-containing protein	Encodes IDN2 (INVOLVED IN DE NOVO 2), a double-stranded RNA-binding protein involved in de novo methylation and small interfering RNA (siRNA)-mediated maintenance methylation. IND2 is a component of the RNA-directed DNA methylation pathway.	INVOLVED IN DE NOVO 2 (IDN2); FUNCTIONS IN: molecular_function unknown; INVOLVED IN: response to cadmium ion, chromatin silencing, DNA methylation; LOCATED IN: cellular_component unknown; EXPRESSED IN: root; CONTAINS InterPro DOMAIN/s: Domain of unknown function XS (InterPro:IPR005380), Domain of unknown function XH (InterPro:IPR005379), Domain of unknown function, putative Zinc finger, XS/XH (In…	RDM12	RNA-DIRECTED DNA METHYLATION 12	nonTF	No
AT5G55110.1		5		5	Stigma-specific Stig1 family protein	---	Stigma-specific Stig1 family protein; FUNCTIONS IN: molecular_function unknown; INVOLVED IN: biological_process unknown; LOCATED IN: endomembrane system; CONTAINS InterPro DOMAIN/s: Stigma-specific protein Stig1 (InterPro:IPR006969); BEST Arabidopsis thaliana protein match is: Stigma-specific Stig1 family protein (TAIR:AT4G26880.1); Has 1807 Blast hits to 1807 proteins in 277 species: Archae - 0;…	---	---	nonTF	No
AT1G60730.3		5		5	NAD(P)-linked oxidoreductase superfamily protein	---	NAD(P)-linked oxidoreductase superfamily protein; FUNCTIONS IN: oxidoreductase activity, aldo-keto reductase activity; INVOLVED IN: oxidation reduction; EXPRESSED IN: 7 plant structures; EXPRESSED DURING: LP.06 six leaves visible, LP.04 four leaves visible, 4 anthesis, petal differentiation and expansion stage; CONTAINS InterPro DOMAIN/s: Aldo/keto reductase (InterPro:IPR001395); BEST Arabidopsis…	---	---	nonTF	No
AT1G66280.1		5		5	Glycosyl hydrolase superfamily protein	---	BGLU22; FUNCTIONS IN: beta-glucosidase activity, hydrolase activity, hydrolyzing O-glycosyl compounds; INVOLVED IN: response to salt stress, cellular response to cold, cellular response to salt stress; LOCATED IN: membrane; EXPRESSED IN: root, callus, pollen tube, leaf; EXPRESSED DURING: seedling growth; CONTAINS InterPro DOMAIN/s: Glycoside hydrolase, family 1 (InterPro:IPR001360), Glycoside hyd…	BGLU22	---	nonTF	No
AT3G53450.1		5		5	Putative lysine decarboxylase family protein	---	Putative lysine decarboxylase family protein; FUNCTIONS IN: molecular_function unknown; INVOLVED IN: lysine biosynthetic process via diaminopimelate; LOCATED IN: cytosol, nucleus; EXPRESSED IN: 15 plant structures; EXPRESSED DURING: 6 growth stages; CONTAINS InterPro DOMAIN/s: Conserved hypothetical protein CHP00730 (InterPro:IPR005269); BEST Arabidopsis thaliana protein match is: lysine decarbox…	LOG4	LONELY GUY 4	nonTF	No
AT1G29179.1		5		5	---	---	BEST Arabidopsis thaliana protein match is: Cysteine/Histidine-rich C1 domain family protein (TAIR:AT1G44030.1); Has 35333 Blast hits to 34131 proteins in 2444 species: Archae - 798; Bacteria - 22429; Metazoa - 974; Fungi - 991; Plants - 531; Viruses - 0; Other Eukaryotes - 9610 (source: NCBI BLink).	---	---	nonTF	No
AT1G59940.1		5		5	response regulator 3	Type A response regulator highly similar to bacterial two-component response regulators. Rapidly induced by cytokinin. Involved in red-light signaling. Acts redundantly with ARR3 in the control of circadian period in a cytokinin-independent manner.	response regulator 3 (ARR3); CONTAINS InterPro DOMAIN/s: CheY-like (InterPro:IPR011006), Signal transduction response regulator, receiver domain (InterPro:IPR001789); BEST Arabidopsis thaliana protein match is: response regulator 4 (TAIR:AT1G10470.1); Has 60077 Blast hits to 59393 proteins in 2784 species: Archae - 301; Bacteria - 52871; Metazoa - 21; Fungi - 539; Plants - 1521; Viruses - 7; Othe…	ARR3	response regulator 3	nonTF	No
AT1G30440.1		5		5	Phototropic-responsive NPH3 family protein	---	Phototropic-responsive NPH3 family protein; FUNCTIONS IN: signal transducer activity; INVOLVED IN: response to light stimulus; LOCATED IN: plasma membrane; EXPRESSED IN: 22 plant structures; EXPRESSED DURING: 13 growth stages; CONTAINS InterPro DOMAIN/s: NPH3 (InterPro:IPR004249), BTB/POZ (InterPro:IPR013069), BTB/POZ fold (InterPro:IPR011333), BTB/POZ-like (InterPro:IPR000210); BEST Arabidopsis …	---	---	nonTF	No
AT3G24450.1		4	1	5	Heavy metal transport/detoxification superfamily protein	---	Heavy metal transport/detoxification superfamily protein ; FUNCTIONS IN: copper ion binding, metal ion binding; INVOLVED IN: copper ion transport, metal ion transport; LOCATED IN: endomembrane system; EXPRESSED IN: 15 plant structures; EXPRESSED DURING: 8 growth stages; CONTAINS InterPro DOMAIN/s: Heavy metal transport/detoxification protein (InterPro:IPR006121); BEST Arabidopsis thaliana protein…	---	---	nonTF	No
AT5G39850.1		4	1	5	Ribosomal protein S4	---	Ribosomal protein S4; FUNCTIONS IN: structural constituent of ribosome; INVOLVED IN: translation; LOCATED IN: cytosolic small ribosomal subunit, membrane; EXPRESSED IN: 22 plant structures; EXPRESSED DURING: 13 growth stages; CONTAINS InterPro DOMAIN/s: Ribosomal protein S4 (InterPro:IPR001912), Ribosomal protein S4, conserved site (InterPro:IPR018079), Ribosomal protein S4/S9, eukaryotic/archaea…	---	---	nonTF	No
AT5G65700.1		4	1	5	Leucine-rich receptor-like protein kinase family protein	Encodes a CLAVATA1-related receptor kinase-like protein required for both shoot and flower meristem function. Very similar to BAM2,with more than 85% a.a. identity. It has a broad expression pattern and is involved in vascular strand development in the leaf, control of leaf shape, size and symmetry, male gametophyte development and ovule specification and function. Anthers of double mutants (bam1…	BARELY ANY MERISTEM 1 (BAM1); FUNCTIONS IN: protein serine/threonine kinase activity, kinase activity, ATP binding; INVOLVED IN: in 9 processes; LOCATED IN: plasma membrane; EXPRESSED IN: 32 plant structures; EXPRESSED DURING: 15 growth stages; CONTAINS InterPro DOMAIN/s: Protein kinase, catalytic domain (InterPro:IPR000719), Leucine-rich repeat-containing N-terminal domain, type 2 (InterPro:IPR0…	BAM1	BARELY ANY MERISTEM 1	nonTF	No
AT1G06800.2		4	1	5	alpha/beta-Hydrolases superfamily protein	Encodes a lipase that hydrolyzes phosphatidylcholine, glycolipids as well as triacylglycerols.	alpha/beta-Hydrolases superfamily protein; FUNCTIONS IN: galactolipase activity, triglyceride lipase activity, phospholipase A1 activity; INVOLVED IN: lipid metabolic process; LOCATED IN: chloroplast; EXPRESSED IN: 8 plant structures; EXPRESSED DURING: 4 anthesis, C globular stage, petal differentiation and expansion stage; CONTAINS InterPro DOMAIN/s: Lipase, class 3 (InterPro:IPR002921); BEST Ar…	PLA-I{gamma}1	phospholipase A I gamma 1	nonTF	No
AT5G67380.1		4	1	5	casein kinase alpha 1	casein kinase II catalytic subunit alpha	casein kinase alpha 1 (CKA1); FUNCTIONS IN: kinase activity; INVOLVED IN: protein amino acid phosphorylation; LOCATED IN: endomembrane system; EXPRESSED IN: 23 plant structures; EXPRESSED DURING: 15 growth stages; CONTAINS InterPro DOMAIN/s: Protein kinase, ATP binding site (InterPro:IPR017441), Protein kinase, catalytic domain (InterPro:IPR000719), Serine/threonine-protein kinase domain (InterPr…	CKA1	casein kinase alpha 1	nonTF	No
AT3G47200.1		4	1	5	Plant protein of unknown function (DUF247)	---	Plant protein of unknown function (DUF247); INVOLVED IN: biological_process unknown; LOCATED IN: plasma membrane; EXPRESSED IN: callus; CONTAINS InterPro DOMAIN/s: Protein of unknown function DUF247, plant (InterPro:IPR004158); BEST Arabidopsis thaliana protein match is: Plant protein of unknown function (DUF247) (TAIR:AT3G47250.3); Has 1078 Blast hits to 998 proteins in 18 species: Archae - 0; B…	---	---	nonTF	No
AT1G04070.1		3	2	5	translocase of outer membrane 22-I	Subunit of the TOM complex, a translocase in the outer mitochondrial membrane that selectively allows proteins with a mitochondrial targeting sequence to enter the mitochondrion.	translocase of outer membrane 22-I (TOM22-I); FUNCTIONS IN: P-P-bond-hydrolysis-driven protein transmembrane transporter activity; INVOLVED IN: protein targeting to mitochondrion; LOCATED IN: mitochondrial outer membrane translocase complex; EXPRESSED IN: 22 plant structures; EXPRESSED DURING: 13 growth stages; CONTAINS InterPro DOMAIN/s: Mitochondrial outer membrane translocase complex, subunit …	TOM22-I	translocase of outer membrane 22-I	nonTF	No
AT4G08510.1		3	2	5	---	---	unknown protein; LOCATED IN: chloroplast; BEST Arabidopsis thaliana protein match is: unknown protein (TAIR:AT1G36990.1); Has 888 Blast hits to 321 proteins in 121 species: Archae - 0; Bacteria - 120; Metazoa - 86; Fungi - 24; Plants - 79; Viruses - 0; Other Eukaryotes - 579 (source: NCBI BLink).	---	---	nonTF	No
AT5G02230.1		3	2	5	Haloacid dehalogenase-like hydrolase (HAD) superfamily protein	---	Haloacid dehalogenase-like hydrolase (HAD) superfamily protein; FUNCTIONS IN: hydrolase activity, catalytic activity; INVOLVED IN: metabolic process; LOCATED IN: cellular_component unknown; EXPRESSED IN: 24 plant structures; EXPRESSED DURING: 15 growth stages; CONTAINS InterPro DOMAIN/s: Haloacid dehalogenase-like hydrolase (InterPro:IPR005834), Pyrimidine 5-nucleotidase (InterPro:IPR010237), HAD…	---	---	nonTF	No
AT5G19680.1		3	2	5	Leucine-rich repeat (LRR) family protein	---	Leucine-rich repeat (LRR) family protein; CONTAINS InterPro DOMAIN/s: Leucine-rich repeat (InterPro:IPR001611); BEST Arabidopsis thaliana protein match is: Leucine-rich repeat (LRR) family protein (TAIR:AT5G22320.2); Has 1807 Blast hits to 1807 proteins in 277 species: Archae - 0; Bacteria - 0; Metazoa - 736; Fungi - 347; Plants - 385; Viruses - 0; Other Eukaryotes - 339 (source: NCBI BLink).	---	---	nonTF	No
AT5G47440.1		3	2	5	Plant protein of unknown function (DUF828) with plant pleckstrin homology-like region	---	CONTAINS InterPro DOMAIN/s: Pleckstrin-like, plant (InterPro:IPR013666), Protein of unknown function DUF828 (InterPro:IPR008546), Pleckstrin homology (InterPro:IPR001849); BEST Arabidopsis thaliana protein match is: Plant protein of unknown function (DUF828) with plant pleckstrin homology-like region (TAIR:AT4G17350.1); Has 1807 Blast hits to 1807 proteins in 277 species: Archae - 0; Bacteria - 0…	---	---	nonTF	No
AT2G31240.1		2	3	5	Tetratricopeptide repeat (TPR)-like superfamily protein	---	Tetratricopeptide repeat (TPR)-like superfamily protein; FUNCTIONS IN: binding; INVOLVED IN: biological_process unknown; LOCATED IN: cellular_component unknown; EXPRESSED IN: 23 plant structures; EXPRESSED DURING: 13 growth stages; CONTAINS InterPro DOMAIN/s: Tetratricopeptide-like helical (InterPro:IPR011990), Tetratricopeptide repeat-containing (InterPro:IPR013026), Tetratricopeptide repeat (In…	---	---	nonTF	No
AT1G23010.1		2	3	5	Cupredoxin superfamily protein	Encodes a protein with multicopper oxidase activity. Located in ER. Function together with LPR2 (AT1G71040) and a P5-type ATPase (At5g23630/PDR2) in a common pathway that adjusts root meristem activity to Pi (inorganic phosphate) availability.	Low Phosphate Root1 (LPR1); CONTAINS InterPro DOMAIN/s: Multicopper oxidase, type 3 (InterPro:IPR011707), Multicopper oxidase, type 2 (InterPro:IPR011706), Cupredoxin (InterPro:IPR008972), Multicopper oxidase, type 1 (InterPro:IPR001117); BEST Arabidopsis thaliana protein match is: Cupredoxin superfamily protein (TAIR:AT1G71040.1); Has 3143 Blast hits to 2693 proteins in 814 species: Archae - 12;…	LPR1	Low Phosphate Root1	nonTF	No
AT5G03280.1		2	3	5	NRAMP metal ion transporter family protein	Involved in ethylene signal transduction. Acts downstream of CTR1. Positively regulates ORE1 and negatively regulates mir164A,B,C to regulate leaf senescence.	ETHYLENE INSENSITIVE 2 (EIN2); FUNCTIONS IN: transporter activity; INVOLVED IN: in 22 processes; LOCATED IN: membrane; EXPRESSED IN: 23 plant structures; EXPRESSED DURING: 13 growth stages; CONTAINS InterPro DOMAIN/s: Natural resistance-associated macrophage protein (InterPro:IPR001046), Ethylene-insensitive 2 (InterPro:IPR017187); BEST Arabidopsis thaliana protein match is: natural resistance-as…	PIR2	---	nonTF	No
AT5G03080.1		2	3	5	Phosphatidic acid phosphatase (PAP2) family protein	---	Phosphatidic acid phosphatase (PAP2) family protein; FUNCTIONS IN: catalytic activity; INVOLVED IN: biological_process unknown; LOCATED IN: membrane; EXPRESSED IN: 23 plant structures; EXPRESSED DURING: 14 growth stages; CONTAINS InterPro DOMAIN/s: Phosphatidic acid phosphatase type 2/haloperoxidase (InterPro:IPR000326); Has 881 Blast hits to 875 proteins in 378 species: Archae - 15; Bacteria - 4…	---	---	nonTF	No
AT5G05980.1		1	4	5	DHFS-FPGS homolog B	---	DHFS-FPGS homolog B (DFB); CONTAINS InterPro DOMAIN/s: Folylpolyglutamate synthetase, conserved site (InterPro:IPR018109), Mur ligase, central (InterPro:IPR013221), Mur ligase, C-terminal (InterPro:IPR004101), Folylpolyglutamate synthetase (InterPro:IPR001645); BEST Arabidopsis thaliana protein match is: DHFS-FPGS homolog D (TAIR:AT3G55630.3); Has 7626 Blast hits to 7624 proteins in 2505 species:…	FPGS1	folylpolyglutamate synthetase 1	nonTF	No
AT2G02930.1		1	4	5	glutathione S-transferase F3	Encodes glutathione transferase belonging to the phi class of GSTs. Naming convention according to Wagner et al. (2002).	glutathione S-transferase F3 (GSTF3); FUNCTIONS IN: glutathione transferase activity; INVOLVED IN: toxin catabolic process; LOCATED IN: plasma membrane, cytoplasm; EXPRESSED IN: phloem, leaf; CONTAINS InterPro DOMAIN/s: Thioredoxin fold (InterPro:IPR012335), Glutathione S-transferase, C-terminal (InterPro:IPR004046), Glutathione S-transferase, C-terminal-like (InterPro:IPR010987), Glutathione S-t…	GSTF3	glutathione S-transferase F3	nonTF	No
AT3G21090.1		1	4	5	ABC-2 type transporter family protein	---	ABC-2 type transporter family protein; FUNCTIONS IN: ATPase activity, coupled to transmembrane movement of substances; INVOLVED IN: response to karrikin; LOCATED IN: membrane; EXPRESSED IN: 7 plant structures; EXPRESSED DURING: 6 growth stages; CONTAINS InterPro DOMAIN/s: ATPase, AAA+ type, core (InterPro:IPR003593), ABC transporter-like (InterPro:IPR003439), ABC-2 type transporter (InterPro:IPR0…	ABCG15	ATP-binding cassette G15	nonTF	No
AT5G23140.1		1	4	5	nuclear-encoded CLP protease P7	One of several nuclear-encoded ClpPs (caseinolytic protease). Contains a highly conserved catalytic triad of Ser-type proteases (Ser-His-Asp). The name reflects nomenclature described in Adam et. al (2001).	nuclear-encoded CLP protease P7 (NCLPP7); FUNCTIONS IN: cobalt ion binding, zinc ion binding; INVOLVED IN: proteolysis; LOCATED IN: in 6 components; EXPRESSED IN: 22 plant structures; EXPRESSED DURING: 13 growth stages; CONTAINS InterPro DOMAIN/s: Peptidase S14, ClpP, active site (InterPro:IPR018215), Peptidase S14, ClpP (InterPro:IPR001907); BEST Arabidopsis thaliana protein match is: nuclear en…	NCLPP7	nuclear-encoded CLP protease P7	nonTF	No
AT4G23050.1		1	4	5	PAS domain-containing protein tyrosine kinase family protein	---	PAS domain-containing protein tyrosine kinase family protein; FUNCTIONS IN: protein serine/threonine/tyrosine kinase activity, protein kinase activity, signal transducer activity; INVOLVED IN: signal transduction, protein amino acid phosphorylation, regulation of transcription, DNA-dependent; EXPRESSED IN: 21 plant structures; EXPRESSED DURING: 11 growth stages; CONTAINS InterPro DOMAIN/s: PAC mo…	---	---	nonTF	No
AT1G11800.1		1	4	5	endonuclease/exonuclease/phosphatase family protein	---	endonuclease/exonuclease/phosphatase family protein; FUNCTIONS IN: hydrolase activity, zinc ion binding; LOCATED IN: intracellular; EXPRESSED IN: 24 plant structures; EXPRESSED DURING: 15 growth stages; CONTAINS InterPro DOMAIN/s: Endonuclease/exonuclease/phosphatase (InterPro:IPR005135), Zinc finger, RanBP2-type (InterPro:IPR001876); Has 386 Blast hits to 366 proteins in 96 species: Archae - 0; …	---	---	nonTF	No
AT3G44600.1		1	4	5	cyclophilin71	Cyclophilin71 is a WD40 domain cyclophilin, which functions in gene repression, organogenesis and meristem development. CYP71 physically interacts with histone H3.	cyclophilin71 (CYP71); CONTAINS InterPro DOMAIN/s: Cyclophilin-like (InterPro:IPR015891), Peptidyl-prolyl cis-trans isomerase, cyclophilin-type (InterPro:IPR002130), WD40-repeat-containing domain (InterPro:IPR017986), WD40/YVTN repeat-like-containing domain (InterPro:IPR015943), WD40 repeat (InterPro:IPR001680), WD40 repeat, subgroup (InterPro:IPR019781); BEST Arabidopsis thaliana protein match i…	CYP71	cyclophilin 71	nonTF	No
AT5G51280.1		1	4	5	DEAD-box protein abstrakt, putative	---	DEAD-box protein abstrakt, putative; FUNCTIONS IN: helicase activity, zinc ion binding, ATP-dependent helicase activity, nucleic acid binding, ATP binding; LOCATED IN: cellular_component unknown; EXPRESSED IN: 22 plant structures; EXPRESSED DURING: 13 growth stages; CONTAINS InterPro DOMAIN/s: RNA helicase, DEAD-box type, Q motif (InterPro:IPR014014), DNA/RNA helicase, DEAD/DEAH box type, N-termi…	---	---	nonTF	No
AT3G02520.1			5	5	general regulatory factor 7	Encodes GF14 &#957;, a 14-3-3 protein isoform (14-3-3&#957;).	general regulatory factor 7 (GRF7); FUNCTIONS IN: protein phosphorylated amino acid binding; LOCATED IN: nuclear envelope, chloroplast stroma, plasma membrane, chloroplast, cytoplasm; EXPRESSED IN: 24 plant structures; EXPRESSED DURING: 15 growth stages; CONTAINS InterPro DOMAIN/s: 14-3-3 protein (InterPro:IPR000308); BEST Arabidopsis thaliana protein match is: general regulatory factor 3 (TAIR:A…	GRF7	general regulatory factor 7	nonTF	No
AT4G37295.1			5	5	---	---	unknown protein; FUNCTIONS IN: molecular_function unknown; INVOLVED IN: biological_process unknown; LOCATED IN: endomembrane system; EXPRESSED IN: stem, root, leaf; EXPRESSED DURING: LP.06 six leaves visible, LP.04 four leaves visible; Has 30201 Blast hits to 17322 proteins in 780 species: Archae - 12; Bacteria - 1396; Metazoa - 17338; Fungi - 3422; Plants - 5037; Viruses - 0; Other Eukaryotes - …	---	---	nonTF	No
AT3G20470.1			5	5	glycine-rich protein 5	encodes a glycine-rich protein that is expressed more abundantly in immature seed pods than in stems and leaves. Expression is not detected in roots or flowers.	glycine-rich protein 5 (GRP5); Has 299218 Blast hits to 51775 proteins in 2622 species: Archae - 740; Bacteria - 86710; Metazoa - 106696; Fungi - 19777; Plants - 26257; Viruses - 3929; Other Eukaryotes - 55109 (source: NCBI BLink).	GRP5	glycine-rich protein 5	nonTF	No
AT1G11400.2			5	5	partner of Y14-MAGO	The PYM gene encodes a protein capable of interacting with MAGO, and Y14, whose orthologs form part of the exon junction complex in animal cells. In vitro binding assays indicate that PYM can bind to MAGO and Y14 either individually, or when they are together. But, MAGO-Y14-PYM ternary complexes are difficult to detect in vivo in Arabidopsis based on pull-down experiments. However there is some e…	partner of Y14-MAGO (PYM); CONTAINS InterPro DOMAIN/s: Exon junction complex, Pym (InterPro:IPR015362); Has 344 Blast hits to 344 proteins in 136 species: Archae - 0; Bacteria - 3; Metazoa - 157; Fungi - 114; Plants - 46; Viruses - 0; Other Eukaryotes - 24 (source: NCBI BLink).	PYM	partner of Y14-MAGO	nonTF	No
AT1G78380.1			5	5	glutathione S-transferase TAU 19	Encodes a glutathione transferase that is a member of Tau GST gene family. Expression is induced by drought stress, oxidative stress, and high doses of auxin and cytokinin. naming convention according to Wagner et al. (2002) The expression of this gene is upregulated by herbicide safeners such as benoxacor and fenclorim.	glutathione S-transferase TAU 19 (GSTU19); FUNCTIONS IN: glutathione transferase activity, glutathione binding; INVOLVED IN: response to oxidative stress, response to cadmium ion, response to cyclopentenone, toxin catabolic process, cellular response to water deprivation; LOCATED IN: chloroplast, plasma membrane, chloroplast stroma, cytoplasm; EXPRESSED IN: 26 plant structures; EXPRESSED DURING: …	GSTU19	glutathione S-transferase TAU 19	nonTF	No
AT2G37410.1			5	5	translocase inner membrane subunit 17-2	Mitochondrial inner membrane translocase. Together with AtTIM17-1, TIM17-2 has a long C-terminal extension not present in other TIMs. The extension is located in the outer membrane and so TIM17-2 links the inner and outer mitochondrial membranes. The C-terminal region is essential for protein import into mitochondria via the general import pathway but is not necessary for import via the carrier p…	translocase inner membrane subunit 17-2 (TIM17-2); FUNCTIONS IN: protein transporter activity, P-P-bond-hydrolysis-driven protein transmembrane transporter activity; INVOLVED IN: protein transport, protein import into mitochondrial inner membrane; LOCATED IN: mitochondrial outer membrane, mitochondrion, mitochondrial inner membrane, mitochondrial inner membrane presequence translocase complex; EX…	TIM17-2	translocase inner membrane subunit 17-2	nonTF	No
AT1G29640.1			5	5	Protein of unknown function, DUF584	---	Protein of unknown function, DUF584; CONTAINS InterPro DOMAIN/s: Protein of unknown function DUF584 (InterPro:IPR007608); BEST Arabidopsis thaliana protein match is: Protein of unknown function, DUF584 (TAIR:AT2G34340.1); Has 324 Blast hits to 324 proteins in 20 species: Archae - 0; Bacteria - 0; Metazoa - 0; Fungi - 0; Plants - 324; Viruses - 0; Other Eukaryotes - 0 (source: NCBI BLink).	---	---	nonTF	No
AT1G62570.1			5	5	flavin-monooxygenase glucosinolate S-oxygenase 4	belongs to the flavin-monooxygenase (FMO) family, encodes a glucosinolate S-oxygenase that catalyzes the conversion of methylthioalkyl glucosinolates to methylsulfinylalkyl glucosinolates	flavin-monooxygenase glucosinolate S-oxygenase 4 (FMO GS-OX4); CONTAINS InterPro DOMAIN/s: Flavin-containing monooxygenase FMO (InterPro:IPR000960), Flavin-containing monooxygenase-like (InterPro:IPR020946); BEST Arabidopsis thaliana protein match is: flavin-monooxygenase glucosinolate S-oxygenase 2 (TAIR:AT1G62540.1); Has 12978 Blast hits to 12465 proteins in 1535 species: Archae - 27; Bacteria …	FMO GS-OX4	flavin-monooxygenase glucosinolate S-oxygenase 4	nonTF	No
AT5G11110.1			5	5	sucrose phosphate synthase 2F	Encodes a protein with putative sucrose-phosphate synthase activity.Involved in pollen exine formation.	sucrose phosphate synthase 2F (SPS2F); FUNCTIONS IN: sucrose-phosphate synthase activity; INVOLVED IN: biosynthetic process, sucrose metabolic process; LOCATED IN: plasma membrane; EXPRESSED IN: 25 plant structures; EXPRESSED DURING: 15 growth stages; CONTAINS InterPro DOMAIN/s: Sucrose-phosphate synthase (InterPro:IPR006380), Sucrose synthase (InterPro:IPR000368), Sucrose phosphate synthase, pla…	SPSA2	sucrose-phosphate synthase A2	nonTF	No
AT1G44960.1			5	5	SNARE associated Golgi protein family	---	SNARE associated Golgi protein family; INVOLVED IN: biological_process unknown; LOCATED IN: plasma membrane; EXPRESSED IN: 25 plant structures; EXPRESSED DURING: 15 growth stages; CONTAINS InterPro DOMAIN/s: SNARE associated Golgi protein (InterPro:IPR015414); Has 1433 Blast hits to 1432 proteins in 513 species: Archae - 4; Bacteria - 1059; Metazoa - 2; Fungi - 0; Plants - 147; Viruses - 0; Other…	---	---	nonTF	No
AT5G48070.1			5	5	xyloglucan endotransglucosylase/hydrolase 20	putative xyloglucan endotransglycosylase/hydrolase, expressed primarily in the stele of mature non-elongating regions of both the main and the lateral root. Is expressed in lateral root primordia but expression ceases after lateral root begins to grow.	xyloglucan endotransglucosylase/hydrolase 20 (XTH20); FUNCTIONS IN: hydrolase activity, acting on glycosyl bonds, xyloglucan:xyloglucosyl transferase activity, hydrolase activity, hydrolyzing O-glycosyl compounds; INVOLVED IN: carbohydrate metabolic process, cellular glucan metabolic process; LOCATED IN: endomembrane system, cell wall, apoplast; EXPRESSED IN: 7 plant structures; EXPRESSED DURING:…	XTH20	xyloglucan endotransglucosylase/hydrolase 20	nonTF	No
AT2G47000.1			5	5	ATP binding cassette subfamily B4	Multidrug resistance P-glycoprotein (MDR/PGP) subfamily of ABC transporters. Functions in the basipetal redirection of auxin from the root tip. Exhibits apolar plasma membrane localization in the root cap and polar localization in tissues above.	ATP binding cassette subfamily B4 (ABCB4); FUNCTIONS IN: xenobiotic-transporting ATPase activity, ATPase activity, coupled to transmembrane movement of substances; INVOLVED IN: in 8 processes; LOCATED IN: plasma membrane, membrane; EXPRESSED IN: 14 plant structures; EXPRESSED DURING: 4 anthesis, petal differentiation and expansion stage; CONTAINS InterPro DOMAIN/s: ATPase, AAA+ type, core (InterP…	PGP4	P-GLYCOPROTEIN 4	nonTF	No
2. TF CCGs that are of five or more TFs in Subnetwork 1, 12, and 17 (Rows 551 to 562).
CCG	TFs in Subnetwork 1	TFs in Subnetwork 12	TFs in Subnetwork 17	Total TFs	Short_description	Curator_summary	Computational_description	Gene Name	Full Form Gene Name	Is this CCG a TF?	Is this CCG itself in a Subnetwork?
AT1G77850.1	1	4		5	Posttranscriptionally regulated by miR160 and is essential for proper development.Regulates early auxin response genes.	auxin response factor 17 (ARF17); FUNCTIONS IN: sequence-specific DNA binding transcription factor activity; INVOLVED IN: anatomical structure morphogenesis, auxin mediated signaling pathway, adventitious root development, regulation of transcription; LOCATED IN: nucleus; EXPRESSED IN: 23 plant structures; EXPRESSED DURING: 13 growth stages; CONTAINS InterPro DOMAIN/s: Transcriptional factor B3 (…	ARF17	auxin response factor 17	TF	ARF	Subnetwork: 185
AT1G19850.1		7	2	9	Encodes a transcription factor (IAA24) mediating embryo axis formation and vascular development. Similar to AUXIN RESPONSIVE FACTOR 1 (ARF1) shown to bind to auxin responsive elements (AREs), and to the maize transcriptional activator VIVIPAROUS 1( VP1). In situ hybridization shows expression in provascular tissue of embryos, the emerging shoot primordia, then is restricted to provascular tissue,…	MONOPTEROS (MP); FUNCTIONS IN: sequence-specific DNA binding transcription factor activity, promoter binding; INVOLVED IN: in 8 processes; LOCATED IN: nucleus, membrane; EXPRESSED IN: 21 plant structures; EXPRESSED DURING: 11 growth stages; CONTAINS InterPro DOMAIN/s: Aux/IAA-ARF-dimerisation (InterPro:IPR011525), Transcriptional factor B3 (InterPro:IPR003340), AUX/IAA protein (InterPro:IPR003311…	MP	MONOPTEROS	TF	ARF	Subnetwork: 30
AT3G20770.1		7	2	9	Encodes EIN3 (ethylene-insensitive3), a nuclear transcription factor that initiates downstream transcriptional cascades for ethylene responses.	ETHYLENE-INSENSITIVE3 (EIN3); CONTAINS InterPro DOMAIN/s: Ethylene insensitive 3 (InterPro:IPR006957); BEST Arabidopsis thaliana protein match is: ETHYLENE-INSENSITIVE3-like 1 (TAIR:AT2G27050.1); Has 12681 Blast hits to 4386 proteins in 108 species: Archae - 12; Bacteria - 9; Metazoa - 78; Fungi - 631; Plants - 331; Viruses - 0; Other Eukaryotes - 11620 (source: NCBI BLink).	EIN3	ETHYLENE-INSENSITIVE3	TF	EIL	Subnetwork: 30
AT3G03660.2		7	1	8	Encodes a WUSCHEL-related homeobox gene family member with 65 amino acids in its homeodomain. Proteins in this family contain a sequence of eight residues (TLPLFPMH) downstream of the homeodomain called the WUS box.	WUSCHEL related homeobox 11 (WOX11); FUNCTIONS IN: DNA binding, sequence-specific DNA binding transcription factor activity; INVOLVED IN: regulation of transcription, DNA-dependent; LOCATED IN: chloroplast; CONTAINS InterPro DOMAIN/s: Homeobox (InterPro:IPR001356), Homeodomain-like (InterPro:IPR009057); BEST Arabidopsis thaliana protein match is: WUSCHEL related homeobox 12 (TAIR:AT5G17810.2); Ha…	WOX11	WUSCHEL related homeobox 11	TF	WOX	Subnetwork: 30
AT5G07310.1		4	2	6	encodes a member of the ERF (ethylene response factor) subfamily B-4 of ERF/AP2 transcription factor family. The protein contains one AP2 domain. There are 7 members in this subfamily.	Integrase-type DNA-binding superfamily protein; FUNCTIONS IN: DNA binding, sequence-specific DNA binding transcription factor activity; INVOLVED IN: regulation of transcription, DNA-dependent; LOCATED IN: nucleus; CONTAINS InterPro DOMAIN/s: DNA-binding, integrase-type (InterPro:IPR016177), Pathogenesis-related transcriptional factor/ERF, DNA-binding (InterPro:IPR001471); BEST Arabidopsis thalian…	---	---	TF	ERF	Subnetwork: 30
AT5G07310.1		4	2	6	encodes a member of the ERF (ethylene response factor) subfamily B-4 of ERF/AP2 transcription factor family. The protein contains one AP2 domain. There are 7 members in this subfamily.	Integrase-type DNA-binding superfamily protein; FUNCTIONS IN: DNA binding, sequence-specific DNA binding transcription factor activity; INVOLVED IN: regulation of transcription, DNA-dependent; LOCATED IN: nucleus; CONTAINS InterPro DOMAIN/s: DNA-binding, integrase-type (InterPro:IPR016177), Pathogenesis-related transcriptional factor/ERF, DNA-binding (InterPro:IPR001471); BEST Arabidopsis thalian…	---	---	TF	ERF	Subnetwork: 30
AT5G66730.1		3	2	5	---	C2H2-like zinc finger protein; FUNCTIONS IN: sequence-specific DNA binding transcription factor activity, zinc ion binding, nucleic acid binding; INVOLVED IN: regulation of transcription; LOCATED IN: intracellular; EXPRESSED IN: 22 plant structures; EXPRESSED DURING: 13 growth stages; CONTAINS InterPro DOMAIN/s: Zinc finger, C2H2-like (InterPro:IPR015880), Zinc finger, C2H2-type (InterPro:IPR0070…	IDD1	INDETERMINATE DOMAIN 1	TF	C2H2	Subnetwork: 30
AT1G32870.1		3	2	5	---	NAC domain protein 13 (NAC13); CONTAINS InterPro DOMAIN/s: No apical meristem (NAM) protein (InterPro:IPR003441); BEST Arabidopsis thaliana protein match is: NAC domain containing protein 16 (TAIR:AT1G34180.1); Has 2951 Blast hits to 2946 proteins in 83 species: Archae - 0; Bacteria - 0; Metazoa - 2; Fungi - 2; Plants - 2931; Viruses - 0; Other Eukaryotes - 16 (source: NCBI BLink).	NAC13	NAC domain protein 13	TF	NAC	Subnetwork: 30
AT4G11140.1		3	3	6	encodes a member of the ERF (ethylene response factor) subfamily B-5 of ERF/AP2 transcription factor family. The protein contains one AP2 domain. There are 7 members in this subfamily. Also named as CRF1 (cytokinin response factor 1).	cytokinin response factor 1 (CRF1); CONTAINS InterPro DOMAIN/s: DNA-binding, integrase-type (InterPro:IPR016177), Pathogenesis-related transcriptional factor/ERF, DNA-binding (InterPro:IPR001471); BEST Arabidopsis thaliana protein match is: cytokinin response factor 2 (TAIR:AT4G23750.2); Has 1807 Blast hits to 1807 proteins in 277 species: Archae - 0; Bacteria - 0; Metazoa - 736; Fungi - 347; Pla…	CRF1	cytokinin response factor 1	TF	ERF	Subnetwork: 31
AT5G39610.1			6	6	Encodes a NAC-domain transcription factor. Positively regulates aging-induced cell death and senescence in leaves. This gene is upregulated in response to salt stress in wildtype as well as NTHK1 transgenic lines although in the latter case the induction was drastically reduced. It was also upregulated by ABA, ACC and NAA treatment, although in the latter two cases, the induction occurred relativ…	NAC domain containing protein 6 (NAC6); CONTAINS InterPro DOMAIN/s: No apical meristem (NAM) protein (InterPro:IPR003441); BEST Arabidopsis thaliana protein match is: NAC domain containing protein 3 (TAIR:AT3G29035.1); Has 3041 Blast hits to 3034 proteins in 79 species: Archae - 0; Bacteria - 0; Metazoa - 0; Fungi - 0; Plants - 3041; Viruses - 0; Other Eukaryotes - 0 (source: NCBI BLink).	ORE1	ORESARA 1	TF	NAC	Subnetwork: 39
AT3G03660.1		7		7	Encodes a WUSCHEL-related homeobox gene family member with 65 amino acids in its homeodomain. Proteins in this family contain a sequence of eight residues (TLPLFPMH) downstream of the homeodomain called the WUS box.	WUSCHEL related homeobox 11 (WOX11); FUNCTIONS IN: DNA binding, sequence-specific DNA binding transcription factor activity; INVOLVED IN: regulation of transcription, DNA-dependent; LOCATED IN: chloroplast; CONTAINS InterPro DOMAIN/s: Homeobox (InterPro:IPR001356), Homeodomain-like (InterPro:IPR009057); BEST Arabidopsis thaliana protein match is: WUSCHEL related homeobox 12 (TAIR:AT5G17810.2); Ha…	WOX11	WUSCHEL related homeobox 11	TF	WOX	Subnetwork: 45
AT1G48000.1			8	8	Encodes a putative transcription factor (MYB112).	myb domain protein 112 (MYB112); CONTAINS InterPro DOMAIN/s: SANT, DNA-binding (InterPro:IPR001005), Homeodomain-like (InterPro:IPR009057), Myb, DNA-binding (InterPro:IPR014778), HTH transcriptional regulator, Myb-type, DNA-binding (InterPro:IPR017930), Homeodomain-related (InterPro:IPR012287), Myb transcription factor (InterPro:IPR015495); BEST Arabidopsis thaliana protein match is: myb domain p…	MYB112	myb domain protein 112	TF	MYB	Subnetwork: 127
3. TF CCGs that are a TF in Subnetwork 1, 12, or 17 and shared by five or more TFs in Subnetwork 1, 12, and 17 (Rows 565 to 623).
CCG	TFs in Subnetwork 1	TFs in Subnetwork 12	TFs in Subnetwork 17	Total TFs	Short_description	Curator_summary	Computational_description	Gene Name	Full Form Gene Name	Is this CCG a TF?	Is this CCG itself in a Subnetwork?
AT5G33210.2	32			32	A member of SHI gene family. Arabidopsis thaliana has ten members that encode proteins with a RING finger-like zinc finger motif. SRS8 is a putative pseudogene.	SHI-related sequence 8 (SRS8); FUNCTIONS IN: molecular_function unknown; INVOLVED IN: biological_process unknown; LOCATED IN: cellular_component unknown; CONTAINS InterPro DOMAIN/s: Protein of unknown function DUF702 (InterPro:IPR007818), Zinc finger, Lateral Root Primordium type 1 (InterPro:IPR006510); BEST Arabidopsis thaliana protein match is: Lateral root primordium (LRP) protein-related (TAI…	SRS8	SHI-related sequence 8	TF	SRS	Subnetwork: 1
AT5G18450.1	29			29	encodes a member of the DREB subfamily A-2 of ERF/AP2 transcription factor family. The protein contains one AP2 domain. There are eight members in this subfamily including DREB2A AND DREB2B that are involved in response to drought.	Integrase-type DNA-binding superfamily protein; FUNCTIONS IN: DNA binding, sequence-specific DNA binding transcription factor activity; INVOLVED IN: regulation of transcription, DNA-dependent; LOCATED IN: nucleus; EXPRESSED IN: stem, fruit, root, seed; CONTAINS InterPro DOMAIN/s: DNA-binding, integrase-type (InterPro:IPR016177), Pathogenesis-related transcriptional factor/ERF, DNA-binding (InterP…	---	---	TF	ERF	Subnetwork: 1
AT1G72570.1	29			29	---	Integrase-type DNA-binding superfamily protein; CONTAINS InterPro DOMAIN/s: DNA-binding, integrase-type (InterPro:IPR016177), Pathogenesis-related transcriptional factor/ERF, DNA-binding (InterPro:IPR001471); BEST Arabidopsis thaliana protein match is: AINTEGUMENTA-like 5 (TAIR:AT5G57390.1); Has 7692 Blast hits to 5276 proteins in 259 species: Archae - 0; Bacteria - 12; Metazoa - 0; Fungi - 0; Pl…	---	---	TF	AP2	Subnetwork: 1
AT3G44460.1	16			16	basic leucine zipper transcription factor (BZIP67), identical to basic leucine zipper transcription factor GI:18656053 from (Arabidopsis thaliana); identical to cDNA basic leucine zipper transcription factor (atbzip67 gene) GI:18656052. Located in the nucleus and expressed during seed maturation in the cotyledons.	DPBF2; CONTAINS InterPro DOMAIN/s: Basic-leucine zipper (bZIP) transcription factor (InterPro:IPR004827), bZIP transcription factor, bZIP-1 (InterPro:IPR011616); BEST Arabidopsis thaliana protein match is: ABA-responsive element binding protein 3 (TAIR:AT3G56850.1); Has 1284 Blast hits to 1176 proteins in 119 species: Archae - 0; Bacteria - 2; Metazoa - 145; Fungi - 6; Plants - 1088; Viruses - 0;…	DPBF2	---	TF	bZIP	Subnetwork: 1
AT2G40220.1	15			15	Encodes a member of the DREB subfamily A-3 of ERF/AP2 transcription factor family (ABI4). The protein contains one AP2 domain. There is only one member in this family. Involved in abscisic acid (ABA) signal transduction, ABA-mediated glucose response, and hexokinase-dependent sugar responses. Acts downstream of GUN1 in retrograde signaling. Expressed most abundantly in developing siliques and to …	ABA INSENSITIVE 4 (ABI4); CONTAINS InterPro DOMAIN/s: DNA-binding, integrase-type (InterPro:IPR016177), Pathogenesis-related transcriptional factor/ERF, DNA-binding (InterPro:IPR001471); BEST Arabidopsis thaliana protein match is: Integrase-type DNA-binding superfamily protein (TAIR:AT3G57600.1); Has 5833 Blast hits to 5755 proteins in 285 species: Archae - 0; Bacteria - 4; Metazoa - 56; Fungi - …	SUN6	SUCROSE UNCOUPLED 6	TF	ERF	Subnetwork: 1
AT5G32460.1	14			14	---	Transcriptional factor B3 family protein; FUNCTIONS IN: DNA binding; INVOLVED IN: regulation of transcription, DNA-dependent; LOCATED IN: cellular_component unknown; EXPRESSED IN: embryo, seed; EXPRESSED DURING: E expanded cotyledon stage; CONTAINS InterPro DOMAIN/s: Transcriptional factor B3 (InterPro:IPR003340); BEST Arabidopsis thaliana protein match is: Transcriptional factor B3 family protei…	---	---	TF	B3	Subnetwork: 1
AT1G77950.1	10	1		11	---	AGAMOUS-like 67 (AGL67); FUNCTIONS IN: sequence-specific DNA binding transcription factor activity; INVOLVED IN: regulation of transcription, DNA-dependent; LOCATED IN: nucleus; CONTAINS InterPro DOMAIN/s: Transcription factor, MADS-box (InterPro:IPR002100), Transcription factor, K-box (InterPro:IPR002487); BEST Arabidopsis thaliana protein match is: AGAMOUS-like 66 (TAIR:AT1G77980.1); Has 5849 B…	AGL67	AGAMOUS-like 67	TF	MIKC_MADS	Subnetwork: 1
AT2G26960.1	8			8	Member of the R2R3 factor gene family.	myb domain protein 81 (MYB81); FUNCTIONS IN: DNA binding, sequence-specific DNA binding transcription factor activity; INVOLVED IN: regulation of transcription, DNA-dependent, regulation of transcription; CONTAINS InterPro DOMAIN/s: SANT, DNA-binding (InterPro:IPR001005), Homeodomain-like (InterPro:IPR009057), Myb, DNA-binding (InterPro:IPR014778), HTH transcriptional regulator, Myb-type, DNA-bin…	MYB81	myb domain protein 81	TF	MYB	Subnetwork: 1
AT1G51220.1	6			6	---	WIP domain protein 5 (WIP5); CONTAINS InterPro DOMAIN/s: Zinc finger, C2H2-like (InterPro:IPR015880), Zinc finger, C2H2-type (InterPro:IPR007087); BEST Arabidopsis thaliana protein match is: WIP domain protein 4 (TAIR:AT3G20880.1); Has 19383 Blast hits to 11948 proteins in 214 species: Archae - 0; Bacteria - 0; Metazoa - 18075; Fungi - 148; Plants - 690; Viruses - 0; Other Eukaryotes - 470 (sourc…	WIP5	WIP domain protein 5	TF	C2H2	Subnetwork: 1
AT4G01260.1	5			5	---	DNA-binding storekeeper protein-related transcriptional regulator; CONTAINS InterPro DOMAIN/s: Protein of unknown function DUF573 (InterPro:IPR007592); BEST Arabidopsis thaliana protein match is: DNA-binding storekeeper protein-related transcriptional regulator (TAIR:AT4G25210.1); Has 1175 Blast hits to 958 proteins in 167 species: Archae - 0; Bacteria - 77; Metazoa - 317; Fungi - 112; Plants - 2…	---	---	TF	GeBP	Subnetwork: 1
AT1G77950.2	4	1		5	---	AGAMOUS-like 67 (AGL67); FUNCTIONS IN: sequence-specific DNA binding transcription factor activity; INVOLVED IN: regulation of transcription, DNA-dependent; LOCATED IN: nucleus; CONTAINS InterPro DOMAIN/s: Transcription factor, MADS-box (InterPro:IPR002100), Transcription factor, K-box (InterPro:IPR002487); BEST Arabidopsis thaliana protein match is: AGAMOUS-like 66 (TAIR:AT1G77980.1); Has 30201 …	AGL67	AGAMOUS-like 67	TF	MIKC_MADS	Subnetwork: 1
AT4G00260.1	18			18	---	maternal effect embryo arrest 45 (MEE45); FUNCTIONS IN: DNA binding, sequence-specific DNA binding transcription factor activity; INVOLVED IN: regulation of transcription, DNA-dependent, embryo development ending in seed dormancy; LOCATED IN: endomembrane system; CONTAINS InterPro DOMAIN/s: Transcriptional factor B3 (InterPro:IPR003340); BEST Arabidopsis thaliana protein match is: Transcriptional…	MEE45	maternal effect embryo arrest 45	TF	B3	Subnetwork: 1
AT5G14000.1		34	8	42	---	NAC domain containing protein 84 (NAC084); FUNCTIONS IN: sequence-specific DNA binding transcription factor activity; INVOLVED IN: multicellular organismal development, regulation of transcription; LOCATED IN: cellular_component unknown; EXPRESSED IN: 7 plant structures; EXPRESSED DURING: 4 anthesis, C globular stage, petal differentiation and expansion stage; CONTAINS InterPro DOMAIN/s: No apica…	NAC084	NAC domain containing protein 84	TF	NAC	Subnetwork: 12
AT3G20840.1		39		39	Encodes a member of the AINTEGUMENTA-like (AIL) subclass of the AP2/EREBP family of transcription factors and is essential for quiescent center (QC) specification and stem cell activity. It is a key effector for establishment of the stem cell niche during embryonic pattern formation. It is transcribed in response to auxin accumulation and is dependent on auxin response transcription factors.	PLETHORA 1 (PLT1); CONTAINS InterPro DOMAIN/s: DNA-binding, integrase-type (InterPro:IPR016177), Pathogenesis-related transcriptional factor/ERF, DNA-binding (InterPro:IPR001471); BEST Arabidopsis thaliana protein match is: Integrase-type DNA-binding superfamily protein (TAIR:AT1G51190.1); Has 7378 Blast hits to 5365 proteins in 273 species: Archae - 0; Bacteria - 8; Metazoa - 48; Fungi - 6; Plan…	PLT1	PLETHORA 1	TF	AP2	Subnetwork: 12
AT1G74500.1		32		32	Encodes a basic helix‚àö¬±loop‚àö¬±helix transcription factor that acts downstream of MP in root initiation. TMO7 protein moves to the hypophysis and to vascular cells, contributing to MP-dependent root formation. Promotes the correct definition of the hypophysis cell division plane.	activation-tagged BRI1(brassinosteroid-insensitive 1)-suppressor 1 (BS1); CONTAINS InterPro DOMAIN/s: Helix-loop-helix DNA-binding domain (InterPro:IPR001092), Helix-loop-helix DNA-binding (InterPro:IPR011598); BEST Arabidopsis thaliana protein match is: BANQUO 3 (TAIR:AT3G47710.1); Has 97 Blast hits to 97 proteins in 12 species: Archae - 0; Bacteria - 0; Metazoa - 0; Fungi - 0; Plants - 97; Viru…	TMO7	TARGET OF MONOPTEROS 7	TF	bHLH	Subnetwork: 12
AT5G17430.1		25	3	28	Encodes an AP2-domain containing protein similar to ANT. Expressed in embryos and lateral root primordium.	BABY BOOM (BBM); CONTAINS InterPro DOMAIN/s: DNA-binding, integrase-type (InterPro:IPR016177), Pathogenesis-related transcriptional factor/ERF, DNA-binding (InterPro:IPR001471); BEST Arabidopsis thaliana protein match is: Integrase-type DNA-binding superfamily protein (TAIR:AT1G51190.1); Has 30201 Blast hits to 17322 proteins in 780 species: Archae - 12; Bacteria - 1396; Metazoa - 17338; Fungi - …	BBM	BABY BOOM	TF	AP2	Subnetwork: 12
AT5G17430.1		25	3	28	Encodes an AP2-domain containing protein similar to ANT. Expressed in embryos and lateral root primordium.	BABY BOOM (BBM); CONTAINS InterPro DOMAIN/s: DNA-binding, integrase-type (InterPro:IPR016177), Pathogenesis-related transcriptional factor/ERF, DNA-binding (InterPro:IPR001471); BEST Arabidopsis thaliana protein match is: Integrase-type DNA-binding superfamily protein (TAIR:AT1G51190.1); Has 30201 Blast hits to 17322 proteins in 780 species: Archae - 12; Bacteria - 1396; Metazoa - 17338; Fungi - …	BBM	BABY BOOM	TF	AP2	Subnetwork: 12
AT5G10510.3		19	9	28	Encodes an AP2-domain transcription factor involved in root stem cell identity and root development.	AINTEGUMENTA-like 6 (AIL6); CONTAINS InterPro DOMAIN/s: DNA-binding, integrase-type (InterPro:IPR016177), Pathogenesis-related transcriptional factor/ERF, DNA-binding (InterPro:IPR001471); BEST Arabidopsis thaliana protein match is: AINTEGUMENTA-like 7 (TAIR:AT5G65510.1).	PLT3	PLETHORA 3	TF	AP2	Subnetwork: 12
AT4G37650.1		23	4	27	Involved in radial organization of the root and shoot axial organs. Essential for normal shoot gravitropism. The protein moves in a highly specific manner from the cells of the stele in which it is synthesized outward. Movement requires sequences within the GRAS and VHIID domains.	SHORT ROOT (SHR); CONTAINS InterPro DOMAIN/s: Transcription factor GRAS (InterPro:IPR005202); BEST Arabidopsis thaliana protein match is: GRAS family transcription factor (TAIR:AT3G49950.1); Has 2470 Blast hits to 2429 proteins in 304 species: Archae - 0; Bacteria - 4; Metazoa - 9; Fungi - 15; Plants - 2427; Viruses - 0; Other Eukaryotes - 15 (source: NCBI BLink).	SHR	SHORT ROOT	TF	GRAS	Subnetwork: 12
AT1G51190.1		25	2	27	Encodes a member of the AINTEGUMENTA-like (AIL) subclass of the AP2/EREBP family of transcription factors and is essential for quiescent center (QC) specification and stem cell activity. It is a key effector for establishment of the stem cell niche during embryonic pattern formation. It is transcribed in response to auxin accumulation and is dependent on auxin response transcription factors.	PLETHORA 2 (PLT2); CONTAINS InterPro DOMAIN/s: DNA-binding, integrase-type (InterPro:IPR016177), Pathogenesis-related transcriptional factor/ERF, DNA-binding (InterPro:IPR001471); BEST Arabidopsis thaliana protein match is: Integrase-type DNA-binding superfamily protein (TAIR:AT3G20840.1); Has 7787 Blast hits to 5250 proteins in 253 species: Archae - 0; Bacteria - 8; Metazoa - 4; Fungi - 0; Plant…	PLT2	PLETHORA 2	TF	AP2	Subnetwork: 12
AT1G51190.1		25	2	27	Encodes a member of the AINTEGUMENTA-like (AIL) subclass of the AP2/EREBP family of transcription factors and is essential for quiescent center (QC) specification and stem cell activity. It is a key effector for establishment of the stem cell niche during embryonic pattern formation. It is transcribed in response to auxin accumulation and is dependent on auxin response transcription factors.	PLETHORA 2 (PLT2); CONTAINS InterPro DOMAIN/s: DNA-binding, integrase-type (InterPro:IPR016177), Pathogenesis-related transcriptional factor/ERF, DNA-binding (InterPro:IPR001471); BEST Arabidopsis thaliana protein match is: Integrase-type DNA-binding superfamily protein (TAIR:AT3G20840.1); Has 7787 Blast hits to 5250 proteins in 253 species: Archae - 0; Bacteria - 8; Metazoa - 4; Fungi - 0; Plant…	PLT2	PLETHORA 2	TF	AP2	Subnetwork: 12
AT1G79580.3	1	25		26	NAC-domain protein. Involved in root cap development. Involved in a regulatory feedback loop with FEZ. FEZ activates SMB in hte root cap daughter cells soon after division, and SMB in turn represses FEZ expression in these cells, thereby preventing further stem cell divisions.	SOMBRERO (SMB); CONTAINS InterPro DOMAIN/s: No apical meristem (NAM) protein (InterPro:IPR003441); BEST Arabidopsis thaliana protein match is: NAC domain containing protein 70 (TAIR:AT4G10350.1); Has 35333 Blast hits to 34131 proteins in 2444 species: Archae - 798; Bacteria - 22429; Metazoa - 974; Fungi - 991; Plants - 531; Viruses - 0; Other Eukaryotes - 9610 (source: NCBI BLink).	SMB	SOMBRERO	TF	NAC	Subnetwork: 12
AT1G79580.2	1	24		25	NAC-domain protein. Involved in root cap development. Involved in a regulatory feedback loop with FEZ. FEZ activates SMB in hte root cap daughter cells soon after division, and SMB in turn represses FEZ expression in these cells, thereby preventing further stem cell divisions.	SOMBRERO (SMB); CONTAINS InterPro DOMAIN/s: No apical meristem (NAM) protein (InterPro:IPR003441); BEST Arabidopsis thaliana protein match is: NAC domain containing protein 70 (TAIR:AT4G10350.1); Has 35333 Blast hits to 34131 proteins in 2444 species: Archae - 798; Bacteria - 22429; Metazoa - 974; Fungi - 991; Plants - 531; Viruses - 0; Other Eukaryotes - 9610 (source: NCBI BLink).	SMB	SOMBRERO	TF	NAC	Subnetwork: 12
AT1G03790.1		20	5	25	Encodes SOMNUS (SOM), a nucleus-localized CCCH-type zinc finger protein. SOM negatively regulates light-dependent seed germination downstream of PIL5 (AT2G20180).	SOMNUS (SOM); CONTAINS InterPro DOMAIN/s: Zinc finger, CCCH-type (InterPro:IPR000571); BEST Arabidopsis thaliana protein match is: Zinc finger C-x8-C-x5-C-x3-H type family protein (TAIR:AT5G44260.1); Has 3270 Blast hits to 1059 proteins in 150 species: Archae - 0; Bacteria - 0; Metazoa - 444; Fungi - 30; Plants - 421; Viruses - 3; Other Eukaryotes - 2372 (source: NCBI BLink).	SOM	SOMNUS	TF	C3H	Subnetwork: 12
AT2G42660.1		25		25	---	Homeodomain-like superfamily protein; CONTAINS InterPro DOMAIN/s: Homeodomain-like (InterPro:IPR009057), Myb, DNA-binding (InterPro:IPR014778), Myb-like DNA-binding domain, SHAQKYF class (InterPro:IPR006447), HTH transcriptional regulator, Myb-type, DNA-binding (InterPro:IPR017930), Homeodomain-related (InterPro:IPR012287); BEST Arabidopsis thaliana protein match is: myb-like HTH transcriptional …	---	---	TF	G2-like	Subnetwork: 12
AT3G20880.1		23	1	24	---	WIP domain protein 4 (WIP4); FUNCTIONS IN: sequence-specific DNA binding transcription factor activity, zinc ion binding, nucleic acid binding; INVOLVED IN: regulation of transcription; LOCATED IN: nucleus; EXPRESSED IN: central root cap of the primary root, quiescent center; EXPRESSED DURING: seedling growth; CONTAINS InterPro DOMAIN/s: Zinc finger, C2H2-like (InterPro:IPR015880), Zinc finger, C…	WIP4	WIP domain protein 4	TF	C2H2	Subnetwork: 12
AT3G02990.1		19		19	member of Heat Stress Transcription Factor (Hsf) family	heat shock transcription factor A1E (HSFA1E); FUNCTIONS IN: DNA binding, sequence-specific DNA binding transcription factor activity; INVOLVED IN: regulation of transcription, DNA-dependent; LOCATED IN: nucleus; EXPRESSED IN: 12 plant structures; EXPRESSED DURING: 7 growth stages; CONTAINS InterPro DOMAIN/s: Winged helix-turn-helix transcription repressor DNA-binding (InterPro:IPR011991), Heat sh…	HSFA1E	heat shock transcription factor A1E	TF	HSF	Subnetwork: 12
AT1G26870.1		18		18	---	FEZ (FEZ); CONTAINS InterPro DOMAIN/s: No apical meristem (NAM) protein (InterPro:IPR003441); BEST Arabidopsis thaliana protein match is: NAC domain containing protein 94 (TAIR:AT5G39820.1); Has 2973 Blast hits to 2966 proteins in 76 species: Archae - 0; Bacteria - 0; Metazoa - 2; Fungi - 0; Plants - 2971; Viruses - 0; Other Eukaryotes - 0 (source: NCBI BLink).	FEZ	FEZ	TF	NAC	Subnetwork: 12
AT2G41070.3		18		18	Transcription factor homologous to ABI5. Regulates AtEm1 expression by binding directly at the AtEm1 promoter. Located in the nucleus and expressed during seed maturation in the cotyledons and later in the whole embryo.	ENHANCED EM LEVEL (EEL); FUNCTIONS IN: DNA binding, sequence-specific DNA binding transcription factor activity; INVOLVED IN: abscisic acid mediated signaling pathway, regulation of transcription, DNA-dependent; LOCATED IN: nucleus; EXPRESSED IN: 16 plant structures; EXPRESSED DURING: 4 anthesis, F mature embryo stage, petal differentiation and expansion stage, E expanded cotyledon stage, D bilat…	EEL	ENHANCED EM LEVEL	TF	bZIP	Subnetwork: 12
AT1G79580.1		18		18	NAC-domain protein. Involved in root cap development. Involved in a regulatory feedback loop with FEZ. FEZ activates SMB in hte root cap daughter cells soon after division, and SMB in turn represses FEZ expression in these cells, thereby preventing further stem cell divisions.	SOMBRERO (SMB); CONTAINS InterPro DOMAIN/s: No apical meristem (NAM) protein (InterPro:IPR003441); BEST Arabidopsis thaliana protein match is: NAC domain containing protein 70 (TAIR:AT4G10350.1); Has 5042 Blast hits to 4339 proteins in 312 species: Archae - 0; Bacteria - 299; Metazoa - 1017; Fungi - 76; Plants - 3059; Viruses - 0; Other Eukaryotes - 591 (source: NCBI BLink).	SMB	SOMBRERO	TF	NAC	Subnetwork: 12
AT5G35770.1		17		17	A recessive mutation in the Arabidopsis STERILE APETALA (SAP) causes severe aberrations in inflorescence and flower and ovule development.	STERILE APETALA (SAP); FUNCTIONS IN: transcription regulator activity, sequence-specific DNA binding transcription factor activity; INVOLVED IN: flower development, megasporogenesis; EXPRESSED IN: 7 plant structures; EXPRESSED DURING: petal differentiation and expansion stage, E expanded cotyledon stage, D bilateral stage; CONTAINS InterPro DOMAIN/s: WD40 repeat-like-containing domain (InterPro:I…	SAP	STERILE APETALA	TF	SAP	Subnetwork: 12
AT2G34140.1		12	1	13	---	Dof-type zinc finger DNA-binding family protein; FUNCTIONS IN: DNA binding, sequence-specific DNA binding transcription factor activity; INVOLVED IN: regulation of transcription; LOCATED IN: cellular_component unknown; EXPRESSED IN: hypocotyl, root, flower, stamen; EXPRESSED DURING: 4 anthesis, petal differentiation and expansion stage; CONTAINS InterPro DOMAIN/s: Zinc finger, Dof-type (InterPro:…	---	---	TF	Dof	Subnetwork: 12
AT3G44290.1		11	1	12	---	NAC domain containing protein 60 (NAC060); FUNCTIONS IN: sequence-specific DNA binding transcription factor activity; INVOLVED IN: multicellular organismal development, regulation of transcription; LOCATED IN: cellular_component unknown; CONTAINS InterPro DOMAIN/s: No apical meristem (NAM) protein (InterPro:IPR003441); BEST Arabidopsis thaliana protein match is: NAC domain containing protein 89 (…	NAC060	NAC domain containing protein 60	TF	NAC	Subnetwork: 12
AT1G09540.1		11		11	Encodes putative transcription factor. Mutants lack of mucilage extrusion from the seeds during imbibition. Reduced quantities of mucilage are deposited during the development of the seed coat epidermis in myb61 mutants. Expressed in guard cells,loss of function mutations show an increase in stomatal pore opening suggesting a role in ABA independent regulation of stomatal pore size.	myb domain protein 61 (MYB61); CONTAINS InterPro DOMAIN/s: SANT, DNA-binding (InterPro:IPR001005), Homeodomain-like (InterPro:IPR009057), Myb, DNA-binding (InterPro:IPR014778), HTH transcriptional regulator, Myb-type, DNA-binding (InterPro:IPR017930), Homeodomain-related (InterPro:IPR012287), Myb transcription factor (InterPro:IPR015495); BEST Arabidopsis thaliana protein match is: myb domain pro…	MYB61	myb domain protein 61	TF	MYB	Subnetwork: 12
AT1G49475.1		9	2	11	---	AP2/B3-like transcriptional factor family protein; FUNCTIONS IN: DNA binding, sequence-specific DNA binding transcription factor activity; INVOLVED IN: regulation of transcription, DNA-dependent; LOCATED IN: cellular_component unknown; CONTAINS InterPro DOMAIN/s: Transcriptional factor B3 (InterPro:IPR003340); BEST Arabidopsis thaliana protein match is: AP2/B3-like transcriptional factor family p…	---	---	TF	B3	Subnetwork: 12
AT1G33280.1		9	1	10	NAC domain protein. SMB, BRN1, and BRN2 act to regulate root cap maturation, in a partially redundant fashion.BRN1 and BRN2, control the cell wall maturation processes that are required to detach root cap layers from the root.	NAC domain containing protein 15 (NAC015); CONTAINS InterPro DOMAIN/s: No apical meristem (NAM) protein (InterPro:IPR003441); BEST Arabidopsis thaliana protein match is: NAC domain containing protein 70 (TAIR:AT4G10350.1); Has 2985 Blast hits to 2980 proteins in 75 species: Archae - 0; Bacteria - 0; Metazoa - 0; Fungi - 0; Plants - 2985; Viruses - 0; Other Eukaryotes - 0 (source: NCBI BLink).	NAC015	NAC domain containing protein 15	TF	NAC	Subnetwork: 12
AT3G54220.1		5	1	6	Encodes a member of a novel family having similarity to DNA binding proteins containing basic-leucine zipper regions; scr is expressed in cortex/endodermal initial cells and in the endodermal cell lineage. Regulates the radial organization of the root. Is required cell-autonomously for distal specification of the quiescent center, which in turn regulates stem cell fate of immediately surrounding …	SCARECROW (SCR); CONTAINS InterPro DOMAIN/s: Transcription factor GRAS (InterPro:IPR005202); BEST Arabidopsis thaliana protein match is: GRAS family transcription factor (TAIR:AT5G41920.1); Has 4362 Blast hits to 4213 proteins in 491 species: Archae - 0; Bacteria - 22; Metazoa - 838; Fungi - 368; Plants - 2661; Viruses - 19; Other Eukaryotes - 454 (source: NCBI BLink).	SGR1	SHOOT GRAVITROPISM 1	TF	GRAS	Subnetwork: 12
AT3G54220.1		5	1	6	Encodes a member of a novel family having similarity to DNA binding proteins containing basic-leucine zipper regions; scr is expressed in cortex/endodermal initial cells and in the endodermal cell lineage. Regulates the radial organization of the root. Is required cell-autonomously for distal specification of the quiescent center, which in turn regulates stem cell fate of immediately surrounding …	SCARECROW (SCR); CONTAINS InterPro DOMAIN/s: Transcription factor GRAS (InterPro:IPR005202); BEST Arabidopsis thaliana protein match is: GRAS family transcription factor (TAIR:AT5G41920.1); Has 4362 Blast hits to 4213 proteins in 491 species: Archae - 0; Bacteria - 22; Metazoa - 838; Fungi - 368; Plants - 2661; Viruses - 19; Other Eukaryotes - 454 (source: NCBI BLink).	SGR1	SHOOT GRAVITROPISM 1	TF	GRAS	Subnetwork: 12
AT5G39820.1		5		5	---	NAC domain containing protein 94 (NAC094); FUNCTIONS IN: sequence-specific DNA binding transcription factor activity; INVOLVED IN: multicellular organismal development, regulation of transcription; LOCATED IN: cellular_component unknown; CONTAINS InterPro DOMAIN/s: No apical meristem (NAM) protein (InterPro:IPR003441); BEST Arabidopsis thaliana protein match is: NAC (No Apical Meristem) domain tr…	NAC094	NAC domain containing protein 94	TF	NAC	Subnetwork: 12
AT1G74660.1		2	3	5	Constitutive overexpression of MIF1 caused dramatic developmental defects, seedlings were non-responsive to gibberellin (GA) for cell elongation, hypersensitive to the GA synthesis inhibitor paclobutrazol (PAC) and abscisic acid (ABA), and hyposensitive to auxin, brassinosteroid and cytokinin, but normally responsive to ethylene.	mini zinc finger 1 (MIF1); FUNCTIONS IN: DNA binding, sequence-specific DNA binding transcription factor activity; INVOLVED IN: in 7 processes; LOCATED IN: chloroplast; EXPRESSED IN: 8 plant structures; EXPRESSED DURING: seedling growth, 4 anthesis, petal differentiation and expansion stage; CONTAINS InterPro DOMAIN/s: ZF-HD homeobox protein, Cys/His-rich dimerisation domain (InterPro:IPR006456);…	MIF1	mini zinc finger 1	TF	ZF-HD	Subnetwork: 12
AT2G28350.1		4	1	5	Involved in root cap cell differentiation.	auxin response factor 10 (ARF10); FUNCTIONS IN: sequence-specific DNA binding transcription factor activity, miRNA binding; INVOLVED IN: in 13 processes; LOCATED IN: nucleus; EXPRESSED IN: 25 plant structures; EXPRESSED DURING: 15 growth stages; CONTAINS InterPro DOMAIN/s: Aux/IAA-ARF-dimerisation (InterPro:IPR011525), Transcriptional factor B3 (InterPro:IPR003340), AUX/IAA protein (InterPro:IPR0…	ARF10	auxin response factor 10	TF	ARF	Subnetwork: 12
AT1G21340.1		5		5	---	Dof-type zinc finger DNA-binding family protein; CONTAINS InterPro DOMAIN/s: Zinc finger, Dof-type (InterPro:IPR003851); BEST Arabidopsis thaliana protein match is: Dof-type zinc finger DNA-binding family protein (TAIR:AT3G52440.1); Has 1085 Blast hits to 1080 proteins in 56 species: Archae - 0; Bacteria - 0; Metazoa - 0; Fungi - 0; Plants - 1080; Viruses - 0; Other Eukaryotes - 5 (source: NCBI B…	---	---	TF	Dof	Subnetwork: 12
AT4G32890.1	2	3		5	Encodes a member of the GATA factor family of zinc finger transcription factors.	GATA transcription factor 9 (GATA9); CONTAINS InterPro DOMAIN/s: Zinc finger, NHR/GATA-type (InterPro:IPR013088), Transcription factor, GATA, plant (InterPro:IPR016679), Zinc finger, GATA-type (InterPro:IPR000679); BEST Arabidopsis thaliana protein match is: GATA transcription factor 12 (TAIR:AT5G25830.1); Has 1477 Blast hits to 1442 proteins in 168 species: Archae - 0; Bacteria - 0; Metazoa - 34…	GATA9	GATA transcription factor 9	TF	GATA	Subnetwork: 12
AT4G30080.1	1	3	1	5	Involved in root cap cell differentiation. Gene expression is regulated by mir160.Located in the nucleus.	auxin response factor 16 (ARF16); CONTAINS InterPro DOMAIN/s: Aux/IAA-ARF-dimerisation (InterPro:IPR011525), Transcriptional factor B3 (InterPro:IPR003340), AUX/IAA protein (InterPro:IPR003311), Auxin response factor (InterPro:IPR010525); BEST Arabidopsis thaliana protein match is: auxin response factor 10 (TAIR:AT2G28350.1); Has 30201 Blast hits to 17322 proteins in 780 species: Archae - 12; Bac…	ARF16	auxin response factor 16	TF	ARF	Subnetwork: 12
AT5G10510.1		16	17	33	Encodes an AP2-domain transcription factor involved in root stem cell identity and root development.	AINTEGUMENTA-like 6 (AIL6); CONTAINS InterPro DOMAIN/s: DNA-binding, integrase-type (InterPro:IPR016177), Pathogenesis-related transcriptional factor/ERF, DNA-binding (InterPro:IPR001471); BEST Arabidopsis thaliana protein match is: AINTEGUMENTA-like 7 (TAIR:AT5G65510.1); Has 34181 Blast hits to 11297 proteins in 411 species: Archae - 14; Bacteria - 43; Metazoa - 1028; Fungi - 1178; Plants - 6969…	PLT3	PLETHORA 3	TF	AP2	Subnetwork: 17
AT5G10510.1		16	17	33	Encodes an AP2-domain transcription factor involved in root stem cell identity and root development.	AINTEGUMENTA-like 6 (AIL6); CONTAINS InterPro DOMAIN/s: DNA-binding, integrase-type (InterPro:IPR016177), Pathogenesis-related transcriptional factor/ERF, DNA-binding (InterPro:IPR001471); BEST Arabidopsis thaliana protein match is: AINTEGUMENTA-like 7 (TAIR:AT5G65510.1); Has 34181 Blast hits to 11297 proteins in 411 species: Archae - 14; Bacteria - 43; Metazoa - 1028; Fungi - 1178; Plants - 6969…	PLT3	PLETHORA 3	TF	AP2	Subnetwork: 17
AT2G42430.1		8	25	33	LOB-domain protein gene LBD16. This gene contains one auxin-responsive element (AuxRE).	lateral organ boundaries-domain 16 (LBD16); CONTAINS InterPro DOMAIN/s: Lateral organ boundaries, LOB (InterPro:IPR004883); BEST Arabidopsis thaliana protein match is: lateral organ boundaries-domain 29 (TAIR:AT3G58190.1); Has 917 Blast hits to 912 proteins in 22 species: Archae - 0; Bacteria - 0; Metazoa - 0; Fungi - 0; Plants - 917; Viruses - 0; Other Eukaryotes - 0 (source: NCBI BLink).	LBD16	lateral organ boundaries-domain 16	TF	LBD	Subnetwork: 17
AT2G45420.1		3	20	23	---	LOB domain-containing protein 18 (LBD18); CONTAINS InterPro DOMAIN/s: Lateral organ boundaries, LOB (InterPro:IPR004883), Uncharacterised conserved protein UCP038127, LOB (InterPro:IPR017394); BEST Arabidopsis thaliana protein match is: Lateral organ boundaries (LOB) domain family protein (TAIR:AT4G00220.1); Has 12357 Blast hits to 5209 proteins in 472 species: Archae - 12; Bacteria - 2131; Metaz…	LBD18	LOB domain-containing protein 18	TF	LBD	Subnetwork: 17
AT5G66700.1		3	18	21	Encodes a homeodomain protein. Member of HD-ZIP 1 family, most closely related to HB5. AtHB53 is auxin-inducible and its induction is inhibited by cytokinin, especially in roots therefore may be involved in root development.	homeobox 53 (HB53); FUNCTIONS IN: DNA binding, sequence-specific DNA binding transcription factor activity; INVOLVED IN: response to auxin stimulus, regulation of transcription, DNA-dependent, root development; LOCATED IN: nucleus; EXPRESSED IN: 16 plant structures; EXPRESSED DURING: 8 growth stages; CONTAINS InterPro DOMAIN/s: Homeobox, conserved site (InterPro:IPR017970), Homeobox (InterPro:IPR…	HB53	homeobox 53	TF	HD-ZIP	Subnetwork: 17
AT4G00210.1		10	7	17	---	LOB domain-containing protein 31 (LBD31); CONTAINS InterPro DOMAIN/s: Lateral organ boundaries, LOB (InterPro:IPR004883); BEST Arabidopsis thaliana protein match is: LOB domain-containing protein 19 (TAIR:AT2G45410.1); Has 416 Blast hits to 414 proteins in 13 species: Archae - 0; Bacteria - 0; Metazoa - 0; Fungi - 0; Plants - 416; Viruses - 0; Other Eukaryotes - 0 (source: NCBI BLink).	LBD31	LOB domain-containing protein 31	TF	LBD	Subnetwork: 17
AT2G01430.1		1	15	16	---	homeobox-leucine zipper protein 17 (HB17); FUNCTIONS IN: sequence-specific DNA binding transcription factor activity; INVOLVED IN: regulation of transcription, DNA-dependent, regulation of transcription; LOCATED IN: nucleus; CONTAINS InterPro DOMAIN/s: Homeobox, conserved site (InterPro:IPR017970), Homeobox (InterPro:IPR001356), Homeodomain-like (InterPro:IPR009057), Leucine zipper, homeobox-asso…	HB17	homeobox-leucine zipper protein 17	TF	HD-ZIP	Subnetwork: 17
AT3G56770.1			14	14	---	basic helix-loop-helix (bHLH) DNA-binding superfamily protein; FUNCTIONS IN: DNA binding, sequence-specific DNA binding transcription factor activity; INVOLVED IN: response to chitin, regulation of transcription; LOCATED IN: nucleus; CONTAINS InterPro DOMAIN/s: Helix-loop-helix DNA-binding domain (InterPro:IPR001092), Helix-loop-helix DNA-binding (InterPro:IPR011598); BEST Arabidopsis thaliana pr…	---	---	TF	bHLH	Subnetwork: 17
AT1G12890.1		8	5	13	encodes a member of the ERF (ethylene response factor) subfamily B-1 of ERF/AP2 transcription factor family. The protein contains one AP2 domain. There are 15 members in this subfamily including ATERF-3, ATERF-4, ATERF-7, and leafy petiole.	Integrase-type DNA-binding superfamily protein; FUNCTIONS IN: DNA binding, sequence-specific DNA binding transcription factor activity; INVOLVED IN: regulation of transcription, DNA-dependent; LOCATED IN: nucleus; CONTAINS InterPro DOMAIN/s: DNA-binding, integrase-type (InterPro:IPR016177), Pathogenesis-related transcriptional factor/ERF, DNA-binding (InterPro:IPR001471); BEST Arabidopsis thalian…	---	---	TF	ERF	Subnetwork: 17
AT2G34710.1		6	6	12	Dominant PHB mutations cause transformation of abaxial leaf fates into adaxial leaf fates. Encodes a member of HD-Zip family which contains homeodomain-leucine zipper domains and domain similar to a mammalian sterol binding domain. Has overlapping functions with PHAVOLUTA, REVOLUTA and CORONA.	PHABULOSA (PHB); CONTAINS InterPro DOMAIN/s: Homeobox (InterPro:IPR001356), Homeodomain-like (InterPro:IPR009057), Lipid-binding START (InterPro:IPR002913), MEKHLA (InterPro:IPR013978), Homeodomain-related (InterPro:IPR012287); BEST Arabidopsis thaliana protein match is: Homeobox-leucine zipper family protein / lipid-binding START domain-containing protein (TAIR:AT1G30490.1); Has 3393 Blast hits …	PHB-1D	PHABULOSA 1D	TF	HD-ZIP	Subnetwork: 17
AT4G36740.1		1	9	10	Encodes a homeodomain leucine zipper class I (HD-Zip I) protein.	homeobox protein 40 (HB40); FUNCTIONS IN: DNA binding, sequence-specific DNA binding transcription factor activity; INVOLVED IN: response to auxin stimulus, regulation of transcription, DNA-dependent; LOCATED IN: nucleus; EXPRESSED IN: ovule, fruit, root, flower; CONTAINS InterPro DOMAIN/s: Homeobox, conserved site (InterPro:IPR017970), Homeobox (InterPro:IPR001356), Helix-turn-helix motif, lambd…	HB40	homeobox protein 40	TF	HD-ZIP	Subnetwork: 17
AT2G47260.1			7	7	Encodes a member of WRKY Transcription Factor; Group I. Involved in nematode feeding site establishment.	WRKY DNA-binding protein 23 (WRKY23); CONTAINS InterPro DOMAIN/s: DNA-binding WRKY (InterPro:IPR003657), Transcription factor, WRKY group IIc (InterPro:IPR017396); BEST Arabidopsis thaliana protein match is: WRKY family transcription factor (TAIR:AT3G62340.1); Has 3541 Blast hits to 3088 proteins in 202 species: Archae - 0; Bacteria - 3; Metazoa - 11; Fungi - 7; Plants - 3503; Viruses - 0; Other …	WRKY23	WRKY DNA-binding protein 23	TF	WRKY	Subnetwork: 17
AT3G47600.1			6	6	Encodes a putative transcription factor (MYB94).	myb domain protein 94 (MYB94); CONTAINS InterPro DOMAIN/s: SANT, DNA-binding (InterPro:IPR001005), Homeodomain-like (InterPro:IPR009057), Myb, DNA-binding (InterPro:IPR014778), HTH transcriptional regulator, Myb-type, DNA-binding (InterPro:IPR017930), Homeodomain-related (InterPro:IPR012287), Myb transcription factor (InterPro:IPR015495); BEST Arabidopsis thaliana protein match is: myb domain pro…	MYB94	myb domain protein 94	TF	MYB	Subnetwork: 17
AT5G22890.1			6	6	---	C2H2 and C2HC zinc fingers superfamily protein; FUNCTIONS IN: sequence-specific DNA binding transcription factor activity; INVOLVED IN: response to chitin, regulation of transcription; LOCATED IN: intracellular; EXPRESSED IN: root; CONTAINS InterPro DOMAIN/s: Zinc finger, C2H2-like (InterPro:IPR015880), Zinc finger, C2H2-type (InterPro:IPR007087); BEST Arabidopsis thaliana protein match is: C2H2 …	---	---	TF	C2H2	Subnetwork: 17
