# Supplementary material for: Regulation of regeneration in Arabidopsis thaliana
Source: aBIOTECH. 2023 Nov 22;4(4):332–51. doi: 10.1007/s42994-023-00121-9 (PMC10721781; doi:10.1007/s42994-023-00121-9)
Supplement: Supplementary file 12 — Supplementary file12 (XLSX 18 kb) [file 42994_2023_121_MOESM12_ESM.xlsx]

## Sheet: cluster_1_embryogenesis_and_reg
Supplemental Table 9: Interference of TFs in the Subnetwork 1 with the coexpressed and coregulated genes (CCGs) involved in Somatic Embryogenesis and Regeneration using Triple-Gene Mutual Interaction (TGMI) algorithm
Rank	Frequency	AT_ID	transcript	GeneName	des1	des2	des3	des5
1	6	AT1G69180	AT1G69180.1	CRC	Plant-specific transcription factor YABBY family protein	Putative transcription factor with zinc finger and helix-loop-helix domains, the later similar to HMG boxes. Involved in specifying abaxial cell fate in the carpel. Four putative LFY binding sites (CCANTG) and two potential binding sites for MADS box proteins known as CArG boxes (CC(A/T)6GG) were found in the region spanning 3.8 Kb upstream of the CRC coding region.	CRABS CLAW (CRC); CONTAINS InterPro DOMAIN/s: High mobility group, superfamily (InterPro:IPR009071), YABBY protein (InterPro:IPR006780); BEST Arabidopsis thaliana protein match is: Plant-specific transcription factor YABBY family protein (TAIR:AT1G08465.1); Has 451 Blast hits to 449 proteins in 129 species: Archae - 0; Bacteria - 0; Metazoa - 0; Fungi - 8; Plants - 437; Viruses - 0; Other Eukaryo…	CRABS CLAW
2	6	AT1G72570	AT1G72570.1	AIL1	Integrase-type DNA-binding superfamily protein	---	Integrase-type DNA-binding superfamily protein; CONTAINS InterPro DOMAIN/s: DNA-binding, integrase-type (InterPro:IPR016177), Pathogenesis-related transcriptional factor/ERF, DNA-binding (InterPro:IPR001471); BEST Arabidopsis thaliana protein match is: AINTEGUMENTA-like 5 (TAIR:AT5G57390.1); Has 7692 Blast hits to 5276 proteins in 259 species: Archae - 0; Bacteria - 12; Metazoa - 0; Fungi - 0; Pl…	---
3	6	AT1G77950	AT1G77950.1	AGL67	AGAMOUS-like 67	---	AGAMOUS-like 67 (AGL67); FUNCTIONS IN: sequence-specific DNA binding transcription factor activity; INVOLVED IN: regulation of transcription, DNA-dependent; LOCATED IN: nucleus; CONTAINS InterPro DOMAIN/s: Transcription factor, MADS-box (InterPro:IPR002100), Transcription factor, K-box (InterPro:IPR002487); BEST Arabidopsis thaliana protein match is: AGAMOUS-like 66 (TAIR:AT1G77980.1); Has 5849 B…	AGAMOUS-like 67
4	6	AT1G77950	AT1G77950.2	AGL67	AGAMOUS-like 67	---	AGAMOUS-like 67 (AGL67); FUNCTIONS IN: sequence-specific DNA binding transcription factor activity; INVOLVED IN: regulation of transcription, DNA-dependent; LOCATED IN: nucleus; CONTAINS InterPro DOMAIN/s: Transcription factor, MADS-box (InterPro:IPR002100), Transcription factor, K-box (InterPro:IPR002487); BEST Arabidopsis thaliana protein match is: AGAMOUS-like 66 (TAIR:AT1G77980.1); Has 30201 …	AGAMOUS-like 67
5	6	AT2G26960	AT2G26960.1	MYB81	myb domain protein 81	Member of the R2R3 factor gene family.	myb domain protein 81 (MYB81); FUNCTIONS IN: DNA binding, sequence-specific DNA binding transcription factor activity; INVOLVED IN: regulation of transcription, DNA-dependent, regulation of transcription; CONTAINS InterPro DOMAIN/s: SANT, DNA-binding (InterPro:IPR001005), Homeodomain-like (InterPro:IPR009057), Myb, DNA-binding (InterPro:IPR014778), HTH transcriptional regulator, Myb-type, DNA-bin…	myb domain protein 81
6	6	AT2G40220	AT2G40220.1	SUN6	Integrase-type DNA-binding superfamily protein	Encodes a member of the DREB subfamily A-3 of ERF/AP2 transcription factor family (ABI4). The protein contains one AP2 domain. There is only one member in this family. Involved in abscisic acid (ABA) signal transduction, ABA-mediated glucose response, and hexokinase-dependent sugar responses. Acts downstream of GUN1 in retrograde signaling. Expressed most abundantly in developing siliques and to …	ABA INSENSITIVE 4 (ABI4); CONTAINS InterPro DOMAIN/s: DNA-binding, integrase-type (InterPro:IPR016177), Pathogenesis-related transcriptional factor/ERF, DNA-binding (InterPro:IPR001471); BEST Arabidopsis thaliana protein match is: Integrase-type DNA-binding superfamily protein (TAIR:AT3G57600.1); Has 5833 Blast hits to 5755 proteins in 285 species: Archae - 0; Bacteria - 4; Metazoa - 56; Fungi - …	SUCROSE UNCOUPLED 6
7	6	AT3G44460	AT3G44460.1	DPBF2	Basic-leucine zipper (bZIP) transcription factor family protein	basic leucine zipper transcription factor (BZIP67), identical to basic leucine zipper transcription factor GI:18656053 from (Arabidopsis thaliana); identical to cDNA basic leucine zipper transcription factor (atbzip67 gene) GI:18656052. Located in the nucleus and expressed during seed maturation in the cotyledons.	DPBF2; CONTAINS InterPro DOMAIN/s: Basic-leucine zipper (bZIP) transcription factor (InterPro:IPR004827), bZIP transcription factor, bZIP-1 (InterPro:IPR011616); BEST Arabidopsis thaliana protein match is: ABA-responsive element binding protein 3 (TAIR:AT3G56850.1); Has 1284 Blast hits to 1176 proteins in 119 species: Archae - 0; Bacteria - 2; Metazoa - 145; Fungi - 6; Plants - 1088; Viruses - 0;…	---
8	6	AT4G00260	AT4G00260.1	MEE45	Transcriptional factor B3 family protein	---	maternal effect embryo arrest 45 (MEE45); FUNCTIONS IN: DNA binding, sequence-specific DNA binding transcription factor activity; INVOLVED IN: regulation of transcription, DNA-dependent, embryo development ending in seed dormancy; LOCATED IN: endomembrane system; CONTAINS InterPro DOMAIN/s: Transcriptional factor B3 (InterPro:IPR003340); BEST Arabidopsis thaliana protein match is: Transcriptional…	maternal effect embryo arrest 45
9	6	AT4G01260	AT4G01260.1	---	DNA-binding storekeeper protein-related transcriptional regulator	---	DNA-binding storekeeper protein-related transcriptional regulator; CONTAINS InterPro DOMAIN/s: Protein of unknown function DUF573 (InterPro:IPR007592); BEST Arabidopsis thaliana protein match is: DNA-binding storekeeper protein-related transcriptional regulator (TAIR:AT4G25210.1); Has 1175 Blast hits to 958 proteins in 167 species: Archae - 0; Bacteria - 77; Metazoa - 317; Fungi - 112; Plants - 2…	---
10	6	AT5G18450	AT5G18450.1	---	Integrase-type DNA-binding superfamily protein	encodes a member of the DREB subfamily A-2 of ERF/AP2 transcription factor family. The protein contains one AP2 domain. There are eight members in this subfamily including DREB2A AND DREB2B that are involved in response to drought.	Integrase-type DNA-binding superfamily protein; FUNCTIONS IN: DNA binding, sequence-specific DNA binding transcription factor activity; INVOLVED IN: regulation of transcription, DNA-dependent; LOCATED IN: nucleus; EXPRESSED IN: stem, fruit, root, seed; CONTAINS InterPro DOMAIN/s: DNA-binding, integrase-type (InterPro:IPR016177), Pathogenesis-related transcriptional factor/ERF, DNA-binding (InterP…	---
11	6	AT5G32460	AT5G32460.1	---	Transcriptional factor B3 family protein	---	Transcriptional factor B3 family protein; FUNCTIONS IN: DNA binding; INVOLVED IN: regulation of transcription, DNA-dependent; LOCATED IN: cellular_component unknown; EXPRESSED IN: embryo, seed; EXPRESSED DURING: E expanded cotyledon stage; CONTAINS InterPro DOMAIN/s: Transcriptional factor B3 (InterPro:IPR003340); BEST Arabidopsis thaliana protein match is: Transcriptional factor B3 family protei…	---
12	6	AT5G33210	AT5G33210.2	SRS8	SHI-related sequence 8	A member of SHI gene family. Arabidopsis thaliana has ten members that encode proteins with a RING finger-like zinc finger motif. SRS8 is a putative pseudogene.	SHI-related sequence 8 (SRS8); FUNCTIONS IN: molecular_function unknown; INVOLVED IN: biological_process unknown; LOCATED IN: cellular_component unknown; CONTAINS InterPro DOMAIN/s: Protein of unknown function DUF702 (InterPro:IPR007818), Zinc finger, Lateral Root Primordium type 1 (InterPro:IPR006510); BEST Arabidopsis thaliana protein match is: Lateral root primordium (LRP) protein-related (TAI…	SHI-related sequence 8
13	6	AT5G66980	AT5G66980.1	---	AP2/B3-like transcriptional factor family protein	---	AP2/B3-like transcriptional factor family protein; FUNCTIONS IN: DNA binding, sequence-specific DNA binding transcription factor activity; INVOLVED IN: regulation of transcription, DNA-dependent; LOCATED IN: endomembrane system; EXPRESSED IN: sperm cell, root, flower, egg cell; EXPRESSED DURING: 4 anthesis; CONTAINS InterPro DOMAIN/s: Transcriptional factor B3 (InterPro:IPR003340); BEST Arabidops…	---
14	5	AT1G68510	AT1G68510.1	LBD42	LOB domain-containing protein 42	---	LOB domain-containing protein 42 (LBD42); CONTAINS InterPro DOMAIN/s: Lateral organ boundaries, LOB (InterPro:IPR004883), Asymmetric leaves, AS2/LOB (InterPro:IPR017414); BEST Arabidopsis thaliana protein match is: LOB domain-containing protein 41 (TAIR:AT3G02550.1); Has 393 Blast hits to 393 proteins in 23 species: Archae - 0; Bacteria - 0; Metazoa - 0; Fungi - 4; Plants - 389; Viruses - 0; Othe…	LOB domain-containing protein 42
15	5	AT5G27070	AT5G27070.1	AGL53	AGAMOUS-like 53	---	AGAMOUS-like 53 (AGL53); FUNCTIONS IN: sequence-specific DNA binding transcription factor activity; INVOLVED IN: regulation of transcription, DNA-dependent; LOCATED IN: nucleus, plasma membrane; EXPRESSED IN: antipodal cell, central cell, endosperm; CONTAINS InterPro DOMAIN/s: Transcription factor, MADS-box (InterPro:IPR002100); BEST Arabidopsis thaliana protein match is: AGAMOUS-like 93 (TAIR:AT…	AGAMOUS-like 53
16	5	AT5G54070	AT5G54070.1	HSFA9	heat shock transcription factor A9	A member of Heat Stress Transcription Factor (Hsf) family. Not responding to heat stress. Is regulated by the seed-specific transcription factor ABI3. In turn, it regulates other heat stress proteins including Hsp17.4-CI, Hsp17.7-CII and Hsp101 during seed maturation.	heat shock transcription factor A9 (HSFA9); FUNCTIONS IN: DNA binding, sequence-specific DNA binding transcription factor activity; INVOLVED IN: regulation of transcription, DNA-dependent; LOCATED IN: nucleus; EXPRESSED DURING: seed maturation stage; CONTAINS InterPro DOMAIN/s: Winged helix-turn-helix transcription repressor DNA-binding (InterPro:IPR011991), Heat shock factor (HSF)-type, DNA-bind…	heat shock transcription factor A9
17	4	AT1G51220	AT1G51220.1	WIP5	WIP domain protein 5	---	WIP domain protein 5 (WIP5); CONTAINS InterPro DOMAIN/s: Zinc finger, C2H2-like (InterPro:IPR015880), Zinc finger, C2H2-type (InterPro:IPR007087); BEST Arabidopsis thaliana protein match is: WIP domain protein 4 (TAIR:AT3G20880.1); Has 19383 Blast hits to 11948 proteins in 214 species: Archae - 0; Bacteria - 0; Metazoa - 18075; Fungi - 148; Plants - 690; Viruses - 0; Other Eukaryotes - 470 (sourc…	WIP domain protein 5
18	4	AT2G33880	AT2G33880.1	WOX9A	homeobox-3	Encodes a protein with similarity to WUS type homeodomain protein. Required for meristem growth and development and acts through positive regulation of WUS. Loss of function phenotypes include embryo lethality, hyponastic cotyledons, reduced root development and smaller meristems. Phenotypes can be rescued by addition of sucrose in the growth media. Overexpression can partially rescue the triple …	homeobox-3 (HB-3); CONTAINS InterPro DOMAIN/s: Homeobox (InterPro:IPR001356), Homeodomain-like (InterPro:IPR009057); BEST Arabidopsis thaliana protein match is: WUSCHEL related homeobox 8 (TAIR:AT5G45980.1); Has 671 Blast hits to 615 proteins in 76 species: Archae - 0; Bacteria - 0; Metazoa - 25; Fungi - 22; Plants - 589; Viruses - 0; Other Eukaryotes - 35 (source: NCBI BLink).	WUSCHEL related homeobox 9A
19	4	AT4G31660	AT4G31660.1	---	AP2/B3-like transcriptional factor family protein	---	AP2/B3-like transcriptional factor family protein; FUNCTIONS IN: DNA binding, sequence-specific DNA binding transcription factor activity; INVOLVED IN: regulation of transcription, DNA-dependent; LOCATED IN: cellular_component unknown; CONTAINS InterPro DOMAIN/s: Transcriptional factor B3 (InterPro:IPR003340); BEST Arabidopsis thaliana protein match is: Transcriptional factor B3 family protein (T…	---
20	4	AT5G10120	AT5G10120.1	EIL4	Ethylene insensitive 3 family protein	---	Ethylene insensitive 3 family protein; FUNCTIONS IN: sequence-specific DNA binding transcription factor activity; INVOLVED IN: response to karrikin, regulation of transcription; LOCATED IN: nucleus; EXPRESSED IN: stem, hypocotyl, root, flower, seed; EXPRESSED DURING: F mature embryo stage, petal differentiation and expansion stage; CONTAINS InterPro DOMAIN/s: Ethylene insensitive 3 (InterPro:IPR0…	---
21	4	AT5G66990	AT5G66990.1	RKD3	RWP-RK domain-containing protein	---	RWP-RK domain-containing protein; CONTAINS InterPro DOMAIN/s: Plant regulator RWP-RK (InterPro:IPR003035); BEST Arabidopsis thaliana protein match is: RWP-RK domain-containing protein (TAIR:AT1G74480.1); Has 1807 Blast hits to 1807 proteins in 277 species: Archae - 0; Bacteria - 0; Metazoa - 736; Fungi - 347; Plants - 385; Viruses - 0; Other Eukaryotes - 339 (source: NCBI BLink).	RWP-RK domain-containing 3
22	3	AT1G11510	AT1G11510.1	---	DNA-binding storekeeper protein-related transcriptional regulator	---	DNA-binding storekeeper protein-related transcriptional regulator; CONTAINS InterPro DOMAIN/s: Protein of unknown function DUF573 (InterPro:IPR007592); BEST Arabidopsis thaliana protein match is: DNA-binding storekeeper protein-related transcriptional regulator (TAIR:AT1G61730.1); Has 6244 Blast hits to 2746 proteins in 297 species: Archae - 0; Bacteria - 3717; Metazoa - 876; Fungi - 377; Plants …	---
23	3	AT1G26680	AT1G26680.1	---	transcriptional factor B3 family protein	---	transcriptional factor B3 family protein; FUNCTIONS IN: DNA binding, sequence-specific DNA binding transcription factor activity; INVOLVED IN: regulation of transcription, DNA-dependent; LOCATED IN: chloroplast; EXPRESSED IN: ovule, embryo; EXPRESSED DURING: D bilateral stage; CONTAINS InterPro DOMAIN/s: Transcriptional factor B3 (InterPro:IPR003340); BEST Arabidopsis thaliana protein match is: T…	---
24	3	AT1G28300	AT1G28300.1	LEC2	AP2/B3-like transcriptional factor family protein	Transcription factor that contains a B3 domain, a DNA-binding motif unique to plants and characteristic of several transcription factors. Plays critical roles both early and late during embryo development. LEC2 RNA accumulates primarily during seed development. LEC2 is required for the maintenance of suspensor morphology, specification of cotyledon identity, progression through the maturation pha…	LEAFY COTYLEDON 2 (LEC2); CONTAINS InterPro DOMAIN/s: Transcriptional factor B3 (InterPro:IPR003340); BEST Arabidopsis thaliana protein match is: AP2/B3-like transcriptional factor family protein (TAIR:AT3G26790.1); Has 515 Blast hits to 514 proteins in 42 species: Archae - 0; Bacteria - 0; Metazoa - 0; Fungi - 0; Plants - 515; Viruses - 0; Other Eukaryotes - 0 (source: NCBI BLink).	LEAFY COTYLEDON 2
25	3	AT2G40350	AT2G40350.1	---	Integrase-type DNA-binding superfamily protein	encodes a member of the DREB subfamily A-2 of ERF/AP2 transcription factor family. The protein contains one AP2 domain. There are eight members in this subfamily including DREB2A AND DREB2B that are involved in response to drought.	Integrase-type DNA-binding superfamily protein; CONTAINS InterPro DOMAIN/s: DNA-binding, integrase-type (InterPro:IPR016177), Pathogenesis-related transcriptional factor/ERF, DNA-binding (InterPro:IPR001471); BEST Arabidopsis thaliana protein match is: Integrase-type DNA-binding superfamily protein (TAIR:AT2G40340.1); Has 4959 Blast hits to 4957 proteins in 222 species: Archae - 0; Bacteria - 0; …	---
26	3	AT3G19070	AT3G19070.1	---	Homeodomain-like superfamily protein	---	Homeodomain-like superfamily protein; FUNCTIONS IN: sequence-specific DNA binding transcription factor activity; INVOLVED IN: regulation of transcription; CONTAINS InterPro DOMAIN/s: Homeodomain-like (InterPro:IPR009057), Homeodomain-related (InterPro:IPR012287), Myb-like DNA-binding domain, SHAQKYF class (InterPro:IPR006447); BEST Arabidopsis thaliana protein match is: myb-like HTH transcription…	---
27	3	AT3G27785	AT3G27785.1	PGA37	myb domain protein 118	putative transcription factor (MYB118)	myb domain protein 118 (MYB118); FUNCTIONS IN: DNA binding, transcription activator activity, sequence-specific DNA binding transcription factor activity; INVOLVED IN: regulation of transcription, DNA-dependent, regulation of transcription; LOCATED IN: nucleus; EXPRESSED IN: rosette leaf, embryo, fruit, cauline leaf, flower; CONTAINS InterPro DOMAIN/s: SANT, DNA-binding (InterPro:IPR001005), Home…	PLANT GROWTH ACTIVATOR 37
28	3	AT3G52440	AT3G52440.1	---	Dof-type zinc finger DNA-binding family protein	---	Dof-type zinc finger DNA-binding family protein; CONTAINS InterPro DOMAIN/s: Zinc finger, Dof-type (InterPro:IPR003851); BEST Arabidopsis thaliana protein match is: Dof-type zinc finger DNA-binding family protein (TAIR:AT1G21340.1); Has 1099 Blast hits to 1090 proteins in 57 species: Archae - 0; Bacteria - 0; Metazoa - 2; Fungi - 0; Plants - 1092; Viruses - 0; Other Eukaryotes - 5 (source: NCBI B…	---
29	3	AT3G56970	AT3G56970.1	ORG2	basic helix-loop-helix (bHLH) DNA-binding superfamily protein	Encodes a member of the basic helix-loop-helix transcription factor family protein.	BHLH038; FUNCTIONS IN: DNA binding, sequence-specific DNA binding transcription factor activity; INVOLVED IN: regulation of transcription; LOCATED IN: nucleus; CONTAINS InterPro DOMAIN/s: Achaete-scute transcription factor related (InterPro:IPR015660), Helix-loop-helix DNA-binding domain (InterPro:IPR001092), Helix-loop-helix DNA-binding (InterPro:IPR011598); BEST Arabidopsis thaliana protein mat…	OBP3-RESPONSIVE GENE 3
30	3	AT5G07500	AT5G07500.1	PEI1	Zinc finger C-x8-C-x5-C-x3-H type family protein	Encodes an embryo-specific zinc finger transcription factor required for heart-stage embryo formation.	PEI1; CONTAINS InterPro DOMAIN/s: Zinc finger, CCCH-type (InterPro:IPR000571); BEST Arabidopsis thaliana protein match is: zinc finger (CCCH-type) family protein (TAIR:AT5G58620.1); Has 1807 Blast hits to 1807 proteins in 277 species: Archae - 0; Bacteria - 0; Metazoa - 736; Fungi - 347; Plants - 385; Viruses - 0; Other Eukaryotes - 339 (source: NCBI BLink).	---
31	2	AT2G32370	AT2G32370.1	HDG3	homeodomain GLABROUS 3	Encodes a homeobox-leucine zipper family protein belonging to the HD-ZIP IV family. Together with ATML1 and PDF2, it is involved in cotyledon development.	homeodomain GLABROUS 3 (HDG3); FUNCTIONS IN: DNA binding, sequence-specific DNA binding transcription factor activity; INVOLVED IN: regulation of transcription, DNA-dependent, cotyledon development; LOCATED IN: nucleus; EXPRESSED IN: fruit; EXPRESSED DURING: seedling growth; CONTAINS InterPro DOMAIN/s: Homeobox, conserved site (InterPro:IPR017970), Homeobox (InterPro:IPR001356), Homeodomain-like …	homeodomain GLABROUS 3
32	0	AT1G31140	AT1G31140.2	GOA	GORDITA	Encodes a B-sister MADS-box protein, GORDITA which is specific to the Brassicaceae. GOA is the most closely related paralog of ABS. GOA represses fruit growth and contributes to integument development. Over-expression of GOA results in disorganized floral structure and addition of carpel-like features to sepals.	GORDITA (GOA); FUNCTIONS IN: DNA binding, sequence-specific DNA binding transcription factor activity; INVOLVED IN: integument development, fruit development, fruit morphogenesis, regulation of timing of transition from vegetative to reproductive phase; LOCATED IN: nucleus; EXPRESSED IN: rosette leaf, embryo, cauline leaf, fruit, flower; CONTAINS InterPro DOMAIN/s: Transcription factor, MADS-box …	GORDITA
33	0	AT1G75250	AT1G75250.2	RSM3	RAD-like 6	---	RAD-like 6 (RL6); CONTAINS InterPro DOMAIN/s: SANT, DNA-binding (InterPro:IPR001005), Molecular chaperone, heat shock protein, Hsp40, DnaJ (InterPro:IPR015609), Homeodomain-like (InterPro:IPR009057); BEST Arabidopsis thaliana protein match is: RAD-like 5 (TAIR:AT1G19510.1); Has 591 Blast hits to 590 proteins in 66 species: Archae - 0; Bacteria - 0; Metazoa - 122; Fungi - 0; Plants - 466; Viruses …	RADIALIS-LIKE SANT/MYB 3
34	0	AT1G75390	AT1G75390.2	bZIP44	basic leucine-zipper 44	---	basic leucine-zipper 44 (bZIP44); FUNCTIONS IN: DNA binding, protein heterodimerization activity, sequence-specific DNA binding transcription factor activity; INVOLVED IN: regulation of transcription, DNA-dependent; LOCATED IN: chloroplast; CONTAINS InterPro DOMAIN/s: Basic-leucine zipper (bZIP) transcription factor (InterPro:IPR004827), bZIP transcription factor, bZIP-1 (InterPro:IPR011616); BES…	basic leucine-zipper 44
35	0	AT4G01680	AT4G01680.3	MYB55	myb domain protein 55	Encodes a putative transcription factor (MYB55).	myb domain protein 55 (MYB55); CONTAINS InterPro DOMAIN/s: SANT, DNA-binding (InterPro:IPR001005), Homeodomain-like (InterPro:IPR009057), Myb, DNA-binding (InterPro:IPR014778), HTH transcriptional regulator, Myb-type, DNA-binding (InterPro:IPR017930), Homeodomain-related (InterPro:IPR012287), Myb transcription factor (InterPro:IPR015495); BEST Arabidopsis thaliana protein match is: myb domain pro…	myb domain protein 55
36	0	AT5G18000	AT5G18000.1	VDD	VERDANDI	Encodes VERDANDI (VDD), a putative transcription factor belonging to the reproductive meristem (REM) family. VDD is a direct target of the MADS domain ovule identity complex. Mutation in VDD affects embryo sac differentiation.	VERDANDI (VDD); FUNCTIONS IN: DNA binding, sequence-specific DNA binding transcription factor activity; INVOLVED IN: regulation of transcription, DNA-dependent, embryo sac development, double fertilization forming a zygote and endosperm; LOCATED IN: cellular_component unknown; EXPRESSED IN: 13 plant structures; EXPRESSED DURING: 7 growth stages; CONTAINS InterPro DOMAIN/s: Transcriptional factor …	VERDANDI
37	0	AT5G47670	AT5G47670.1	NF-YB6	nuclear factor Y, subunit B6	Encodes LEC1-Like (L1L), closely related to LEC1 (Leafy Cotyledon1). Functions as a regulator of embryo development.	nuclear factor Y, subunit B6 (NF-YB6); FUNCTIONS IN: transcription activator binding, transcription activator activity, sequence-specific DNA binding transcription factor activity; INVOLVED IN: positive regulation of gene-specific transcription, regulation of transcription; LOCATED IN: nucleus, intracellular; EXPRESSED IN: embryo; EXPRESSED DURING: D bilateral stage; CONTAINS InterPro DOMAIN/s: T…	nuclear factor Y, subunit B6
38	0	AT5G47670	AT5G47670.2	NF-YB6	nuclear factor Y, subunit B6	Encodes LEC1-Like (L1L), closely related to LEC1 (Leafy Cotyledon1). Functions as a regulator of embryo development.	nuclear factor Y, subunit B6 (NF-YB6); FUNCTIONS IN: transcription activator binding, transcription activator activity, sequence-specific DNA binding transcription factor activity; INVOLVED IN: positive regulation of gene-specific transcription, regulation of transcription; LOCATED IN: intracellular, nucleus; EXPRESSED IN: embryo; EXPRESSED DURING: D bilateral stage; CONTAINS InterPro DOMAIN/s: T…	nuclear factor Y, subunit B6
39	0	AT5G67010	AT5G67010.1	---	Integrase-type DNA-binding superfamily protein	encodes a member of the ERF (ethylene response factor) subfamily B-6 of ERF/AP2 transcription factor family. The protein contains one AP2 domain. There are 12 members in this subfamily including RAP2.11.	Integrase-type DNA-binding superfamily protein; FUNCTIONS IN: DNA binding, sequence-specific DNA binding transcription factor activity; INVOLVED IN: regulation of transcription, DNA-dependent; LOCATED IN: nucleus; CONTAINS InterPro DOMAIN/s: DNA-binding, integrase-type (InterPro:IPR016177), Pathogenesis-related transcriptional factor/ERF, DNA-binding (InterPro:IPR001471); BEST Arabidopsis thalian…	---
