# Supplementary material for: Regulation of regeneration in Arabidopsis thaliana
Source: aBIOTECH. 2023 Nov 22;4(4):332–51. doi: 10.1007/s42994-023-00121-9 (PMC10721781; doi:10.1007/s42994-023-00121-9)
Supplement: Supplementary file 15 — Supplementary file15 (XLSX 16 kb) [file 42994_2023_121_MOESM15_ESM.xlsx]

## Sheet: 03. cluster_17_callus_formation
Supplemental Table 12 Interference of the TFs in Subnetwork 17 with the coexpressed and coregulated genes (CCGs) involved in Callus Formation using Triple-Gene Mutual Interaction (TGMI) algorithm
Rank	Frequency	AT_ID	transcript	GeneName	des2	des3		des5
1	5	AT1G12890	AT1G12890.1	---	encodes a member of the ERF (ethylene response factor) subfamily B-1 of ERF/AP2 transcription factor family. The protein contains one AP2 domain. There are 15 members in this subfamily including ATERF-3, ATERF-4, ATERF-7, and leafy petiole.	Integrase-type DNA-binding superfamily protein; FUNCTIONS IN: DNA binding, sequence-specific DNA binding transcription factor activity; INVOLVED IN: regulation of transcription, DNA-dependent; LOCATED IN: nucleus; CONTAINS InterPro DOMAIN/s: DNA-binding, integrase-type (InterPro:IPR016177), Pathogenesis-related transcriptional factor/ERF, DNA-binding (InterPro:IPR001471); BEST Arabidopsis thalian…		---
2	5	AT2G01430	AT2G01430.1	HB17	---	homeobox-leucine zipper protein 17 (HB17); FUNCTIONS IN: sequence-specific DNA binding transcription factor activity; INVOLVED IN: regulation of transcription, DNA-dependent, regulation of transcription; LOCATED IN: nucleus; CONTAINS InterPro DOMAIN/s: Homeobox, conserved site (InterPro:IPR017970), Homeobox (InterPro:IPR001356), Homeodomain-like (InterPro:IPR009057), Leucine zipper, homeobox-asso…		homeobox-leucine zipper protein 17
3	5	AT2G34710	AT2G34710.1	PHB-1D	Dominant PHB mutations cause transformation of abaxial leaf fates into adaxial leaf fates. Encodes a member of HD-Zip family which contains homeodomain-leucine zipper domains and domain similar to a mammalian sterol binding domain. Has overlapping functions with PHAVOLUTA, REVOLUTA and CORONA.	PHABULOSA (PHB); CONTAINS InterPro DOMAIN/s: Homeobox (InterPro:IPR001356), Homeodomain-like (InterPro:IPR009057), Lipid-binding START (InterPro:IPR002913), MEKHLA (InterPro:IPR013978), Homeodomain-related (InterPro:IPR012287); BEST Arabidopsis thaliana protein match is: Homeobox-leucine zipper family protein / lipid-binding START domain-containing protein (TAIR:AT1G30490.1); Has 3393 Blast hits …		PHABULOSA 1D
4	5	AT2G46310	AT2G46310.1	CRF5	CRF5 encodes one of the six cytokinin response factors. It is transcriptionally upregulated in response to cytokinin. CRF5 belongs to the AP2/ERF superfamily of the transcriptional factors. CRF proteins rapidly relocalize to the nucleus in response to cytokinin. Analysis of loos-of-function mutants revealed that the CRFs function redundantly to regulate the development of embryos, cotyledons and …	cytokinin response factor 5 (CRF5); CONTAINS InterPro DOMAIN/s: DNA-binding, integrase-type (InterPro:IPR016177), Pathogenesis-related transcriptional factor/ERF, DNA-binding (InterPro:IPR001471); BEST Arabidopsis thaliana protein match is: cytokinin response factor 6 (TAIR:AT3G61630.1); Has 5622 Blast hits to 5574 proteins in 244 species: Archae - 0; Bacteria - 0; Metazoa - 0; Fungi - 0; Plants …		cytokinin response factor 5
5	5	AT2G47260	AT2G47260.1	WRKY23	Encodes a member of WRKY Transcription Factor; Group I. Involved in nematode feeding site establishment.	WRKY DNA-binding protein 23 (WRKY23); CONTAINS InterPro DOMAIN/s: DNA-binding WRKY (InterPro:IPR003657), Transcription factor, WRKY group IIc (InterPro:IPR017396); BEST Arabidopsis thaliana protein match is: WRKY family transcription factor (TAIR:AT3G62340.1); Has 3541 Blast hits to 3088 proteins in 202 species: Archae - 0; Bacteria - 3; Metazoa - 11; Fungi - 7; Plants - 3503; Viruses - 0; Other …		WRKY DNA-binding protein 23
6	5	AT3G56770	AT3G56770.1	---	---	basic helix-loop-helix (bHLH) DNA-binding superfamily protein; FUNCTIONS IN: DNA binding, sequence-specific DNA binding transcription factor activity; INVOLVED IN: response to chitin, regulation of transcription; LOCATED IN: nucleus; CONTAINS InterPro DOMAIN/s: Helix-loop-helix DNA-binding domain (InterPro:IPR001092), Helix-loop-helix DNA-binding (InterPro:IPR011598); BEST Arabidopsis thaliana pr…		---
7	5	AT3G62090	AT3G62090.2	PIL2	encodes a novel Myc-related bHLH transcription factor, which physically associated with APRR1/TOC1 and is a member of PIF3 transcription factor family.	phytochrome interacting factor 3-like 2 (PIL2); FUNCTIONS IN: protein binding, sequence-specific DNA binding transcription factor activity; INVOLVED IN: red or far-red light signaling pathway; LOCATED IN: nucleus; EXPRESSED IN: stem, hypocotyl, root; CONTAINS InterPro DOMAIN/s: Helix-loop-helix DNA-binding domain (InterPro:IPR001092), Helix-loop-helix DNA-binding (InterPro:IPR011598); BEST Arabid…		phytochrome interacting factor 3-like 2
8	5	AT4G00210	AT4G00210.1	LBD31	---	LOB domain-containing protein 31 (LBD31); CONTAINS InterPro DOMAIN/s: Lateral organ boundaries, LOB (InterPro:IPR004883); BEST Arabidopsis thaliana protein match is: LOB domain-containing protein 19 (TAIR:AT2G45410.1); Has 416 Blast hits to 414 proteins in 13 species: Archae - 0; Bacteria - 0; Metazoa - 0; Fungi - 0; Plants - 416; Viruses - 0; Other Eukaryotes - 0 (source: NCBI BLink).		LOB domain-containing protein 31
9	5	AT4G18450	AT4G18450.1	---	encodes a member of the ERF (ethylene response factor) subfamily B-3 of ERF/AP2 transcription factor family. The protein contains one AP2 domain. There are 18 members in this subfamily including ATERF-1, ATERF-2, AND ATERF-5.	Integrase-type DNA-binding superfamily protein; CONTAINS InterPro DOMAIN/s: DNA-binding, integrase-type (InterPro:IPR016177), Pathogenesis-related transcriptional factor/ERF, DNA-binding (InterPro:IPR001471); BEST Arabidopsis thaliana protein match is: ethylene response factor 1 (TAIR:AT3G23240.1); Has 5532 Blast hits to 5448 proteins in 244 species: Archae - 0; Bacteria - 0; Metazoa - 0; Fungi -…		---
10	5	AT4G36740	AT4G36740.1	HB40	Encodes a homeodomain leucine zipper class I (HD-Zip I) protein.	homeobox protein 40 (HB40); FUNCTIONS IN: DNA binding, sequence-specific DNA binding transcription factor activity; INVOLVED IN: response to auxin stimulus, regulation of transcription, DNA-dependent; LOCATED IN: nucleus; EXPRESSED IN: ovule, fruit, root, flower; CONTAINS InterPro DOMAIN/s: Homeobox, conserved site (InterPro:IPR017970), Homeobox (InterPro:IPR001356), Helix-turn-helix motif, lambd…		homeobox protein 40
11	5	AT5G17800	AT5G17800.1	MYB56	Member of the R2R3 factor gene family.	myb domain protein 56 (MYB56); CONTAINS InterPro DOMAIN/s: SANT, DNA-binding (InterPro:IPR001005), Homeodomain-like (InterPro:IPR009057), Myb, DNA-binding (InterPro:IPR014778), HTH transcriptional regulator, Myb-type, DNA-binding (InterPro:IPR017930), Homeodomain-related (InterPro:IPR012287), Myb transcription factor (InterPro:IPR015495); BEST Arabidopsis thaliana protein match is: myb domain pro…		myb domain protein 56
12	5	AT5G18560	AT5G18560.1	PUCHI	Encodes PUCHI, a member of the ERF (ethylene response factor) subfamily B-1 of ERF/AP2 transcription factor family. The protein contains one AP2 domain. There are 15 members in this subfamily including ATERF-3, ATERF-4, ATERF-7, and leafy petiole. PUCHI is required for morphogenesis in the early lateral root primordium of Arabidopsis. Expressed in early floral meristem (stage 1 to 2). Required fo…	PUCHI; CONTAINS InterPro DOMAIN/s: DNA-binding, integrase-type (InterPro:IPR016177), Pathogenesis-related transcriptional factor/ERF, DNA-binding (InterPro:IPR001471); BEST Arabidopsis thaliana protein match is: Integrase-type DNA-binding superfamily protein (TAIR:AT5G13910.1); Has 5489 Blast hits to 5364 proteins in 246 species: Archae - 0; Bacteria - 0; Metazoa - 1; Fungi - 0; Plants - 5473; Vi…		---
13	5	AT5G22890	AT5G22890.1	---	---	C2H2 and C2HC zinc fingers superfamily protein; FUNCTIONS IN: sequence-specific DNA binding transcription factor activity; INVOLVED IN: response to chitin, regulation of transcription; LOCATED IN: intracellular; EXPRESSED IN: root; CONTAINS InterPro DOMAIN/s: Zinc finger, C2H2-like (InterPro:IPR015880), Zinc finger, C2H2-type (InterPro:IPR007087); BEST Arabidopsis thaliana protein match is: C2H2 …		---
14	5	AT5G61890	AT5G61890.1	---	encodes a member of the ERF (ethylene response factor) subfamily B-4 of ERF/AP2 transcription factor family. The protein contains one AP2 domain. There are 7 members in this subfamily.	Integrase-type DNA-binding superfamily protein; CONTAINS InterPro DOMAIN/s: DNA-binding, integrase-type (InterPro:IPR016177), Pathogenesis-related transcriptional factor/ERF, DNA-binding (InterPro:IPR001471); BEST Arabidopsis thaliana protein match is: Integrase-type DNA-binding superfamily protein (TAIR:AT5G07310.1); Has 1807 Blast hits to 1807 proteins in 277 species: Archae - 0; Bacteria - 0; …		---
15	5	AT5G64220	AT5G64220.2	---	---	Calmodulin-binding transcription activator protein with CG-1 and Ankyrin domains; FUNCTIONS IN: calmodulin binding, transcription regulator activity; INVOLVED IN: regulation of transcription; LOCATED IN: nucleus; EXPRESSED IN: 23 plant structures; EXPRESSED DURING: 13 growth stages; CONTAINS InterPro DOMAIN/s: Ankyrin repeat-containing domain (InterPro:IPR020683), CG-1 (InterPro:IPR005559), Ankyr…		---
16	5	AT5G66700	AT5G66700.1	HB53	Encodes a homeodomain protein. Member of HD-ZIP 1 family, most closely related to HB5. AtHB53 is auxin-inducible and its induction is inhibited by cytokinin, especially in roots therefore may be involved in root development.	homeobox 53 (HB53); FUNCTIONS IN: DNA binding, sequence-specific DNA binding transcription factor activity; INVOLVED IN: response to auxin stimulus, regulation of transcription, DNA-dependent, root development; LOCATED IN: nucleus; EXPRESSED IN: 16 plant structures; EXPRESSED DURING: 8 growth stages; CONTAINS InterPro DOMAIN/s: Homeobox, conserved site (InterPro:IPR017970), Homeobox (InterPro:IPR…		homeobox 53
17	4	AT2G42430	AT2G42430.1	LBD16	LOB-domain protein gene LBD16. This gene contains one auxin-responsive element (AuxRE).	lateral organ boundaries-domain 16 (LBD16); CONTAINS InterPro DOMAIN/s: Lateral organ boundaries, LOB (InterPro:IPR004883); BEST Arabidopsis thaliana protein match is: lateral organ boundaries-domain 29 (TAIR:AT3G58190.1); Has 917 Blast hits to 912 proteins in 22 species: Archae - 0; Bacteria - 0; Metazoa - 0; Fungi - 0; Plants - 917; Viruses - 0; Other Eukaryotes - 0 (source: NCBI BLink).		lateral organ boundaries-domain 16
18	4	AT2G43500	AT2G43500.2	---	---	Plant regulator RWP-RK family protein; FUNCTIONS IN: sequence-specific DNA binding transcription factor activity; INVOLVED IN: regulation of transcription; LOCATED IN: cellular_component unknown; EXPRESSED IN: 18 plant structures; EXPRESSED DURING: 9 growth stages; CONTAINS InterPro DOMAIN/s: Octicosapeptide/Phox/Bem1p (InterPro:IPR000270), Plant regulator RWP-RK (InterPro:IPR003035); BEST Arabid…		---
19	4	AT2G45420	AT2G45420.1	LBD18	---	LOB domain-containing protein 18 (LBD18); CONTAINS InterPro DOMAIN/s: Lateral organ boundaries, LOB (InterPro:IPR004883), Uncharacterised conserved protein UCP038127, LOB (InterPro:IPR017394); BEST Arabidopsis thaliana protein match is: Lateral organ boundaries (LOB) domain family protein (TAIR:AT4G00220.1); Has 12357 Blast hits to 5209 proteins in 472 species: Archae - 12; Bacteria - 2131; Metaz…		LOB domain-containing protein 18
20	4	AT3G47600	AT3G47600.1	MYB94	Encodes a putative transcription factor (MYB94).	myb domain protein 94 (MYB94); CONTAINS InterPro DOMAIN/s: SANT, DNA-binding (InterPro:IPR001005), Homeodomain-like (InterPro:IPR009057), Myb, DNA-binding (InterPro:IPR014778), HTH transcriptional regulator, Myb-type, DNA-binding (InterPro:IPR017930), Homeodomain-related (InterPro:IPR012287), Myb transcription factor (InterPro:IPR015495); BEST Arabidopsis thaliana protein match is: myb domain pro…		myb domain protein 94
21	4	AT4G24470	AT4G24470.3	ZIM	ZIM is a putative transcription factor containing an atypical GATA-type zinc-finger motif.	TIFY1; CONTAINS InterPro DOMAIN/s: Zinc finger, NHR/GATA-type (InterPro:IPR013088), Tify (InterPro:IPR010399), CCT domain (InterPro:IPR010402), Zinc finger, GATA-type (InterPro:IPR000679); BEST Arabidopsis thaliana protein match is: ZIM-LIKE 2 (TAIR:AT1G51600.2).		Zinc-finger protein expressed in Inflorescence Meristem
22	4	AT5G10510	AT5G10510.1	PLT3	Encodes an AP2-domain transcription factor involved in root stem cell identity and root development.	AINTEGUMENTA-like 6 (AIL6); CONTAINS InterPro DOMAIN/s: DNA-binding, integrase-type (InterPro:IPR016177), Pathogenesis-related transcriptional factor/ERF, DNA-binding (InterPro:IPR001471); BEST Arabidopsis thaliana protein match is: AINTEGUMENTA-like 7 (TAIR:AT5G65510.1); Has 34181 Blast hits to 11297 proteins in 411 species: Archae - 14; Bacteria - 43; Metazoa - 1028; Fungi - 1178; Plants - 6969…		PLETHORA 3
23	3	AT3G11260	AT3G11260.1	WOX5B	Arabidopsis thaliana WOX5 protein mRNA	WUSCHEL related homeobox 5 (WOX5); CONTAINS InterPro DOMAIN/s: Homeobox (InterPro:IPR001356), Homeodomain-like (InterPro:IPR009057); BEST Arabidopsis thaliana protein match is: WUSCHEL related homeobox 7 (TAIR:AT5G05770.1); Has 538 Blast hits to 538 proteins in 47 species: Archae - 0; Bacteria - 0; Metazoa - 0; Fungi - 0; Plants - 538; Viruses - 0; Other Eukaryotes - 0 (source: NCBI BLink).		WUSCHEL related homeobox 5B
24	3	AT3G58190	AT3G58190.1	LBD29	This gene contains two auxin-responsive element (AuxRE).	lateral organ boundaries-domain 29 (LBD29); CONTAINS InterPro DOMAIN/s: Lateral organ boundaries, LOB (InterPro:IPR004883); BEST Arabidopsis thaliana protein match is: Lateral organ boundaries (LOB) domain family protein (TAIR:AT2G42440.1); Has 858 Blast hits to 853 proteins in 21 species: Archae - 0; Bacteria - 0; Metazoa - 0; Fungi - 0; Plants - 858; Viruses - 0; Other Eukaryotes - 0 (source: N…		lateral organ boundaries-domain 29
25	3	AT4G16110	AT4G16110.1	RR2	Encodes a pollen-specific transcription factor involved in the expression of nuclear genes for components of mitochondrial complex I in Arabidopsis. Acts in concert with other type-B ARRs in the cytokinin signaling pathway. AHK3 mediates cytokinin-induced phosphorylation of ARR2 on the Asp-80 residue. This phosphorylation plays a positive role of ARR2 in cytokinin-mediated control of leaf longevi…	response regulator 2 (RR2); CONTAINS InterPro DOMAIN/s: Response regulator, plant B-type (InterPro:IPR017053), Myb-like DNA-binding domain, SHAQKYF class (InterPro:IPR006447), CheY-like (InterPro:IPR011006), Homeodomain-like (InterPro:IPR009057), Myb, DNA-binding (InterPro:IPR014778), Signal transduction response regulator, receiver domain (InterPro:IPR001789), HTH transcriptional regulator, Myb-…		response regulator 2
26	2	AT1G75490	AT1G75490.1	---	encodes a member of the DREB subfamily A-2 of ERF/AP2 transcription factor family. The protein contains one AP2 domain. There are eight members in this subfamily including DREB2A AND DREB2B that are involved in response to drought.	Integrase-type DNA-binding superfamily protein; CONTAINS InterPro DOMAIN/s: DNA-binding, integrase-type (InterPro:IPR016177), Pathogenesis-related transcriptional factor/ERF, DNA-binding (InterPro:IPR001471); BEST Arabidopsis thaliana protein match is: Integrase-type DNA-binding superfamily protein (TAIR:AT5G18450.1); Has 5736 Blast hits to 5602 proteins in 247 species: Archae - 0; Bacteria - 2; …		---
27	2	AT2G18120	AT2G18120.1	SRS4	A member of SHI gene family. Arabidopsis thaliana has ten members that encode proteins with a RING finger-like zinc finger motif. Despite being highly divergent in sequence, many of the SHI-related genes are partially redundant in function and synergistically promote gynoecium, stamen and leaf development in Arabidopsis.	SHI-related sequence 4 (SRS4); CONTAINS InterPro DOMAIN/s: Lateral Root Primordium type 1, C-terminal (InterPro:IPR006511), Zinc finger, Lateral Root Primordium type 1 (InterPro:IPR006510), Protein of unknown function DUF702 (InterPro:IPR007818); BEST Arabidopsis thaliana protein match is: Lateral root primordium (LRP) protein-related (TAIR:AT4G36260.1); Has 174 Blast hits to 174 proteins in 19 s…		SHI-related sequence 4
28	0	AT1G25470	AT1G25470.1	CRF12	encodes a member of the ERF (ethylene response factor) subfamily B-6 of ERF/AP2 transcription factor family. The protein contains one AP2 domain. There are 12 members in this subfamily including RAP2.11.	AP2 domain-containing transcription factor family protein; FUNCTIONS IN: DNA binding, sequence-specific DNA binding transcription factor activity; INVOLVED IN: regulation of transcription, DNA-dependent; LOCATED IN: nucleus; CONTAINS InterPro DOMAIN/s: Pathogenesis-related genes transcriptional activator PTI6 (InterPro:IPR017392), DNA-binding, integrase-type (InterPro:IPR016177), Pathogenesis-rel…		cytokinin response factor 12
